# Supplementary material for: The impact of pharmacokinetic gene profiles across human cancers
Source: BMC Cancer. 2018 May 21;18:577. doi: 10.1186/s12885-018-4345-2 (PMC5963084; doi:10.1186/s12885-018-4345-2)
Supplement: Supplementary file 2 — Table S1. This data file contains the full list of TCGA cases for which the TEM identified a potentially relevant interaction between PK gene expression levels and at least one administered therapy. (XLSX 41 kb) [file 12885_2018_4345_MOESM2_ESM.xlsx]

## Sheet: N_of_One_Table.2017-02-20.tsv
ctype	# Drugs	Patient	Drug Names	Drug Transport	Drug Metabolism	Drug Targets
UCEC	5	TCGA-AX-A05Z	CARBOPLATIN,CISPLATIN,DOXORUBICIN,PACLITAXEL,PEGFILGRASTIM			MAPT(-2.07) - PacDox,TOP2B(-5.57) - PacDox
UCEC	4	TCGA-AP-A0LH	CARBOPLATIN,GEMCITABINE,IXABEPILONE,PACLITAXEL			MAP2;MAPT(-6.15;-2.52) - PacGem,RRM2B(-3.27) - PacGem
UCEC	4	TCGA-AX-A0IS	BRIVANIB,CARBOPLATIN,GEMCITABINE,PACLITAXEL		DCTD(3.49) - Gem	MAP2;MAP4(-3.09;-3.27) - Pac
UCEC	4	TCGA-B5-A11X	CARBOPLATIN,DOXORUBICIN,PACLITAXEL,TEMSIROLIMUS	ABCC2(2.92) - PacDox
UCEC	4	TCGA-BG-A0M7	CARBOPLATIN,CISPLATIN,DOCETAXEL,PACLITAXEL			MAP2;MAPT(-4.2;-2.89) - PacDoc
UCEC	4	TCGA-BS-A0TA	CARBOPLATIN,CISPLATIN,DOXORUBICIN,PACLITAXEL		AKR1A1(2.44) - Dox	MAPT(-2.26) - Pac
UCEC	4	TCGA-BS-A0TE	CARBOPLATIN,DOXORUBICIN,PACLITAXEL,TOPOTECAN	ABCG2(2.99) - Top	AKR1C3;CBR1;NOS2;NQO1;POR(4.88;2.44;2.43;3.68;2.01) - DoxPac,NR1I2(2.76) - DoxPac
UCEC	3	TCGA-A5-A0GA	CARBOPLATIN,DOXORUBICIN,PACLITAXEL		POR(2.16) - Dox	MAP4;MAPT(-2.13;-2.4) - Pac
UCEC	3	TCGA-AP-A052	CARBOPLATIN,GEMCITABINE,PACLITAXEL		NR1I2(3.92) - Pac	RRM2B;DCK;CMPK1(-2.72;-2.41;-4.12) - Gem
UCEC	3	TCGA-AP-A05D	CARBOPLATIN,CISPLATIN,PACLITAXEL	SLC31A1(-3.7) - CisCar		MAPT;TUBB1(-3.05;-2.43) - Pac
UCEC	3	TCGA-AP-A1DR	CARBOPLATIN,CISPLATIN,PACLITAXEL	ABCC1(3.49) - Pac
UCEC	3	TCGA-AP-A1E4	CARBOPLATIN,PACLITAXEL,ZOLEDRONATE	SLC31A1(-3.53) - Car	CYP2C8;NR1I2(2.94;2.21) - Pac
UCEC	3	TCGA-AX-A06D	CARBOPLATIN,PACLITAXEL,VEGF-TRAP	SLC31A1(-2.37) - Car	NR1I2(3.26) - Pac
UCEC	3	TCGA-AX-A1C7	CARBOPLATIN,PACLITAXEL,TOPOTECAN	ABCC1(2.7) - Pac
UCEC	3	TCGA-B5-A0JY	CISPLATIN,DOXORUBICIN,PACLITAXEL		NQO1(2.16) - Dox	TUBB1(-2.08) - Pac
UCEC	3	TCGA-B5-A0K3	CARBOPLATIN,DOXORUBICIN,PACLITAXEL			MAP2;MAPT(-2.88;-3.05) - PacDox,TOP2B(-3.09) - PacDox
UCEC	3	TCGA-BS-A0T9	CISPLATIN,DOXORUBICIN,PACLITAXEL		AKR1A1(2.04) - Dox
UCEC	3	TCGA-EC-A1QX	CISPLATIN,CYCLOPHOSPHAMIDE,DOXORUBICIN		NQO1(2.59) - Dox
UCEC	3	TCGA-EC-A24G	CARBOPLATIN,CYCLOPHOSPHAMIDE,DOXORUBICIN		AKR1A1(2.05) - Dox
UCEC	3	TCGA-EY-A1GS	CARBOPLATIN,MEGESTROL,PACLITAXEL		CYP1B1;CYP3A4;NR1I2(2.23;3.63;5.86) - Pac
UCEC	2	TCGA-A5-A0G3	CARBOPLATIN,DOCETAXEL	ABCC1(2.5) - DocCar,SLC31A1(-3.45) - DocCar
UCEC	2	TCGA-A5-A0GJ	CARBOPLATIN,PACLITAXEL	SLC31A1(-3.33) - Car		MAP4;MAPT(-2.1;-2.07) - Pac
UCEC	2	TCGA-A5-A0VQ	CARBOPLATIN,PACLITAXEL	SLC31A1(-2.22) - Car	CYP3A4(2.52) - Pac
UCEC	2	TCGA-A5-A1OG	CARBOPLATIN,PACLITAXEL			MAP4(-3.96) - Pac
UCEC	2	TCGA-A5-A1OK	CARBOPLATIN,PACLITAXEL	ABCC1(2.14) - Pac
UCEC	2	TCGA-AP-A05H	CARBOPLATIN,PACLITAXEL	SLC31A1(-2.14) - Car	NR1I2(3.13) - Pac
UCEC	2	TCGA-AP-A05O	CARBOPLATIN,PACLITAXEL			MAP2;MAP4;MAPT(-5.35;-3.08;-2.02) - Pac
UCEC	2	TCGA-AP-A0LI	CARBOPLATIN,PACLITAXEL	SLC31A1(-4.11) - Car		MAP2;MAPT(-5.57;-2.21) - Pac
UCEC	2	TCGA-AP-A1E0	CARBOPLATIN,PACLITAXEL			MAPT(-2.42) - Pac
UCEC	2	TCGA-AX-A05S	CARBOPLATIN,PACLITAXEL		NR1I2(4.62) - Pac
UCEC	2	TCGA-AX-A06F	CARBOPLATIN,PACLITAXEL		NR1I2(2.79) - Pac
UCEC	2	TCGA-AX-A06H	CARBOPLATIN,PACLITAXEL			MAP4(-3.13) - Pac
UCEC	2	TCGA-AX-A06J	CARBOPLATIN,PACLITAXEL			MAP2(-5.74) - Pac
UCEC	2	TCGA-AX-A0IU	CARBOPLATIN,PACLITAXEL	SLC31A1(-2.43) - Car		MAP2(-4.98) - Pac
UCEC	2	TCGA-AX-A0IW	CARBOPLATIN,PACLITAXEL	SLC31A1(-3.31) - Car		MAP4(-3.14) - Pac
UCEC	2	TCGA-AX-A1C5	CARBOPLATIN,PACLITAXEL	ABCC1(2.33) - Pac
UCEC	2	TCGA-AX-A1C8	CARBOPLATIN,PACLITAXEL		NR1I2(3.54) - Pac
UCEC	2	TCGA-AX-A1CE	CARBOPLATIN,PACLITAXEL			MAP4;MAPT(-3.1;-2.58) - Pac
UCEC	2	TCGA-AX-A1CN	CARBOPLATIN,PACLITAXEL			MAPT(-2.85) - Pac
UCEC	2	TCGA-AX-A1CR	CARBOPLATIN,PACLITAXEL	SLC31A1(-5.04) - Car	NR1I2(3.18) - Pac
UCEC	2	TCGA-B5-A0JZ	CARBOPLATIN,PACLITAXEL	ABCC1(2.49) - Pac
UCEC	2	TCGA-B5-A0K4	CARBOPLATIN,PACLITAXEL			MAP2;MAPT(-3.48;-2.13) - Pac
UCEC	2	TCGA-B5-A0K8	CARBOPLATIN,PACLITAXEL	SLC31A1(-2.07) - Car		MAP2;MAPT(-3.45;-2.09) - Pac
UCEC	2	TCGA-B5-A0KB	CARBOPLATIN,PACLITAXEL			MAP2(-4.45) - Pac
UCEC	2	TCGA-B5-A11I	CARBOPLATIN,PACLITAXEL			MAP2;MAPT(-3.52;-2.33) - Pac
UCEC	2	TCGA-B5-A1MY	CARBOPLATIN,PACLITAXEL	SLC31A1(-2.2) - Car	NR1I2(3.03) - Pac
UCEC	2	TCGA-B5-A1N2	CARBOPLATIN,PACLITAXEL		NR1I2(3.34) - Pac
UCEC	2	TCGA-BG-A0M4	CARBOPLATIN,PACLITAXEL	ABCC1(3.03) - Pac
UCEC	2	TCGA-BG-A0M6	CARBOPLATIN,PACLITAXEL	ABCC1(3.49) - Pac
UCEC	2	TCGA-BG-A0MS	CARBOPLATIN,PACLITAXEL			MAP2(-3.18) - Pac
UCEC	2	TCGA-BK-A0CA	CARBOPLATIN,DOCETAXEL			MAP2;MAPT(-2.18;-2.25) - Doc
UCEC	2	TCGA-BK-A0CB	CARBOPLATIN,DOCETAXEL	SLC31A1(-2.45) - Car
UCEC	2	TCGA-BK-A0CC	CARBOPLATIN,PACLITAXEL			MAP2;MAPT(-3.87;-2.37) - Pac
UCEC	2	TCGA-BK-A26L	CARBOPLATIN,PACLITAXEL		NR1I2(2.83) - Pac
UCEC	2	TCGA-BS-A0U8	CISPLATIN,DOXORUBICIN		AKR1A1(2.09) - Dox
UCEC	2	TCGA-D1-A0ZP	CARBOPLATIN,PACLITAXEL		NR1I2(3.93) - Pac
UCEC	2	TCGA-D1-A0ZU	CARBOPLATIN,PACLITAXEL	ABCC1(2.56) - Pac
UCEC	2	TCGA-D1-A0ZZ	CARBOPLATIN,PACLITAXEL	SLC31A1(-3.56) - Car		MAP4;MAPT(-4.63;-2.07) - Pac
UCEC	2	TCGA-D1-A15V	CARBOPLATIN,PACLITAXEL	ABCC1(3.04) - Pac
UCEC	2	TCGA-D1-A15W	CARBOPLATIN,PACLITAXEL			MAP4;MAPT(-2.04;-2.51) - Pac
UCEC	2	TCGA-D1-A163	CARBOPLATIN,PACLITAXEL	ABCC1(2.66) - Pac
UCEC	2	TCGA-D1-A169	CARBOPLATIN,PACLITAXEL	ABCC1(2.32) - Pac
UCEC	2	TCGA-D1-A16D	CARBOPLATIN,PACLITAXEL			MAP2;MAP4;MAPT(-2.71;-2.06;-2.1) - Pac
UCEC	2	TCGA-D1-A16G	CARBOPLATIN,PACLITAXEL		CYP3A4(2.02) - Pac
UCEC	2	TCGA-D1-A16J	CARBOPLATIN,PACLITAXEL	ABCC1(2.56) - Pac
UCEC	2	TCGA-D1-A16N	CARBOPLATIN,PACLITAXEL			MAPT(-2.28) - Pac
UCEC	2	TCGA-D1-A179	CARBOPLATIN,PACLITAXEL			MAP2;MAP4(-3.51;-2.05) - Pac
UCEC	2	TCGA-D1-A17D	CARBOPLATIN,PACLITAXEL			MAP2;MAPT(-3.88;-2.23) - Pac
UCEC	2	TCGA-D1-A17U	CARBOPLATIN,PACLITAXEL	ABCC1(2.36) - Pac
UCEC	2	TCGA-D1-A1NU	CARBOPLATIN,PACLITAXEL	SLC31A1(-2.14) - Car		MAP2;MAPT(-3.24;-2.16) - Pac
UCEC	2	TCGA-D1-A1NX	CARBOPLATIN,PACLITAXEL		NR1I2(3.22) - Pac
UCEC	2	TCGA-D1-A1NY	CARBOPLATIN,PACLITAXEL	ABCC1(2.47) - Pac
UCEC	2	TCGA-E6-A1LZ	CARBOPLATIN,PACLITAXEL	SLC31A1(-2.1) - Car		MAP2(-2.85) - Pac
UCEC	2	TCGA-E6-A1M0	CARBOPLATIN,PACLITAXEL			MAP2;MAPT(-5.2;-2.7) - Pac
UCEC	2	TCGA-EY-A1GQ	CARBOPLATIN,PACLITAXEL			MAP2(-2.8) - Pac
UCEC	2	TCGA-EY-A1GV	CARBOPLATIN,PACLITAXEL	SLC31A1(-3.52) - Car		MAP2;MAP4;MAPT;TUBB1(-2.91;-3.69;-2.08;-2.15) - Pac
UCEC	2	TCGA-EY-A1GW	CARBOPLATIN,PACLITAXEL			MAP2;MAP4(-4.07;-3.65) - Pac
UCEC	2	TCGA-EY-A1H0	CARBOPLATIN,PACLITAXEL	ABCC1(2.34) - Pac
UCEC	2	TCGA-FI-A2D5	CARBOPLATIN,PACLITAXEL	ABCC1(2.38) - Pac
UCEC	1	TCGA-A5-A0R6	PACLITAXEL		NR1I2(2.65) - Pac
UCEC	1	TCGA-AP-A0LM	CISPLATIN	SLC31A1(-4.2) - Cis
OV	9	TCGA-04-1364	ALTRETAMINE,CARBOPLATIN,CISPLATIN,DOXORUBICIN,ETOPOSIDE,GEMCITABINE,PACLITAXEL,TOPOTECAN,VINORELBINE		NR1I2(4.79) - PacGem,NT5C(2.29) - PacGem
OV	8	TCGA-24-1549	CAPECITABINE,CARBOPLATIN,CISPLATIN,DOXORUBICIN,ETOPOSIDE,GEMCITABINE,PACLITAXEL,TOPOTECAN		NR1I2(3.14) - Pac	RRM2B;CMPK1(-2.6;-2.44) - Gem
OV	7	TCGA-24-1548	CARBOPLATIN,CISPLATIN,DOXORUBICIN,GEMCITABINE,PACLITAXEL,TOPOTECAN,VINORELBINE		CYP2C8;NR1I2(2.61;5.26) - Pac	RRM2B;CMPK1(-2.6;-2.35) - Gem
OV	7	TCGA-29-1710	BEVACIZUMAB,CARBOPLATIN,DOCETAXEL,DOXORUBICIN,GEMCITABINE,OXALIPLATIN,PACLITAXEL	SLC31A1(-2.84) - CarOxaDox,RALBP1(3.59) - CarOxaDox	NT5C(2.08) - Gem	MAPT(-2.35) - PacDoc
OV	6	TCGA-09-0369	CARBOPLATIN,DOCETAXEL,DOXORUBICIN,GEMCITABINE,PACLITAXEL,TOPOTECAN			MAP4(-3.07) - PacDocGemDox,RRM2B;CMPK1(-3.31;-5.12) - PacDocGemDox,TOP2B(-3) - PacDocGemDox
OV	6	TCGA-24-0975	CARBOPLATIN,DOXORUBICIN,GEMCITABINE,PACLITAXEL,TOPOTECAN,VINORELBINE	SLC31A1(-2.88) - Car	NT5C(2.23) - Gem	TOP2B(-3.43) - Dox
OV	6	TCGA-24-1558	CARBOPLATIN,DOCETAXEL,DOXORUBICIN,GEMCITABINE,PACLITAXEL,TOPOTECAN	ABCC10(2.66) - GemDox,ABCC1;RALBP1(6.49;2.94) - GemDox		MAP2;MAPT;TUBA1A(-4.71;-2.13;-2.7) - PacDoc
OV	6	TCGA-24-1564	AMIFOSTINE,CARBOPLATIN,CISPLATIN,DOXORUBICIN,PACLITAXEL,TOPOTECAN			MAP2(-2.36) - Pac
OV	6	TCGA-24-1616	CARBOPLATIN,CISPLATIN,DOXORUBICIN,GEMCITABINE,PACLITAXEL,TOPOTECAN	SLC31A1(-2.2) - CarDoxCis,RALBP1(2.84) - CarDoxCis		MAP2;MAPT;TUBB1(-4.89;-2.12;-2.67) - PacGem,RRM2B;CMPK1(-2;-2.04) - PacGem
OV	6	TCGA-29-1705	BEVACIZUMAB,CARBOPLATIN,DOCETAXEL,DOXORUBICIN,GEMCITABINE,PACLITAXEL		NR1I2(2.12) - Pac	CMPK1(-3.49) - Gem
OV	6	TCGA-30-1891	BEVACIZUMAB,CARBOPLATIN,CYCLOPHOSPHAMIDE,DOXORUBICIN,GEMCITABINE,PACLITAXEL			TOP2B(-3.34) - DoxPac,MAP2;TUBB1(-2.37;-4.48) - DoxPac
OV	6	TCGA-61-2000	BEVACIZUMAB,CARBOPLATIN,CISPLATIN,DOCETAXEL,OXALIPLATIN,PACLITAXEL			MAP2;MAPT(-2.6;-3.26) - PacDoc
OV	5	TCGA-09-2054	CARBOPLATIN,DOXORUBICIN,GEMCITABINE,PACLITAXEL,TOPOTECAN			MAP2(-2.88) - PacGem,RRM2B;CMPK1(-3.11;-4.19) - PacGem
OV	5	TCGA-23-1023	CARBOPLATIN,CISPLATIN,GEMCITABINE,OVAREX,PACLITAXEL	ABCC10(2.07) - Gem		MAP2;MAPT(-2.09;-2.11) - Pac
OV	5	TCGA-24-1474	CARBOPLATIN,DOXORUBICIN,GEMCITABINE,PACLITAXEL,TOPOTECAN	ABCC10(2.58) - Gem	NR1I2(2.74) - Pac
OV	5	TCGA-24-1557	CARBOPLATIN,DOXORUBICIN,GEMCITABINE,PACLITAXEL,TOPOTECAN			CMPK1(-2.69) - GemDox,TOP2B(-2.93) - GemDox
OV	5	TCGA-24-1930	AMIFOSTINE,CARBOPLATIN,CISPLATIN,OVAREX,PACLITAXEL		CYP2C8(2.42) - Pac
OV	5	TCGA-57-1582	CARBOPLATIN,DOCETAXEL,DOXORUBICIN,PATUPILONE,TOPOTECAN			MAP4;MAPT;TUBA1A(-2.01;-2.14;-2.25) - DocPat
OV	5	TCGA-61-1724	CARBOPLATIN,CISPLATIN,DOCETAXEL,DOXORUBICIN,GEMCITABINE		DCTD(4.46) - Gem	MAP2;MAPT(-4.57;-2.21) - Doc
OV	5	TCGA-61-1733	CARBOPLATIN,CISPLATIN,DOCETAXEL,DOXORUBICIN,PACLITAXEL	SLC31A1(-2.74) - CarCis	NR1I2(2.3) - Pac	TOP2B(-3.68) - Dox
OV	5	TCGA-61-1738	CARBOPLATIN,CISPLATIN,DOXORUBICIN,PACLITAXEL,TOPOTECAN		POR(2.4) - Dox	MAP4(-2.09) - Pac
OV	4	TCGA-04-1514	CARBOPLATIN,CISPLATIN,DOCETAXEL,PACLITAXEL		CYP2C8;NR1I2(3.22;3.5) - Pac
OV	4	TCGA-13-1497	CARBOPLATIN,CETUXIMAB,CISPLATIN,PACLITAXEL			TUBB1(-2.07) - PacCet,EGFR(-4.29) - PacCet
OV	4	TCGA-13-1506	CARBOPLATIN,CISPLATIN,DOCETAXEL,GEMCITABINE			MAP2(-7.19) - DocGem,RRM2B;CMPK1(-2.28;-2.71) - DocGem
OV	4	TCGA-23-1027	CARBOPLATIN,CISPLATIN,DOCETAXEL,PACLITAXEL		NR1I2(2.15) - Pac
OV	4	TCGA-24-1416	CARBOPLATIN,CISPLATIN,DOCETAXEL,PACLITAXEL		NR1I2(3.99) - Pac	MAP2(-2.47) - Doc
OV	4	TCGA-24-1428	CARBOPLATIN,CISPLATIN,DOCETAXEL,PACLITAXEL	SLC31A1(-2.13) - CisCar	NR1I2(2.31) - Pac	MAP2;MAPT(-2.49;-2.06) - Doc
OV	4	TCGA-24-1430	AMIFOSTINE,CISPLATIN,PACLITAXEL,TOPOTECAN		CYP2C8;NR1I2(2.19;4.66) - Pac
OV	4	TCGA-24-1544	CARBOPLATIN,DOXORUBICIN,PACLITAXEL,TOPOTECAN	SLC31A1(-3.75) - Car
OV	4	TCGA-24-1556	CARBOPLATIN,CISPLATIN,CYCLOPHOSPHAMIDE,PACLITAXEL		NR1I2(4.34) - Pac
OV	4	TCGA-24-1560	AMIFOSTINE,CARBOPLATIN,PACLITAXEL,TOPOTECAN		NR1I2(3.44) - Pac
OV	4	TCGA-24-1562	CISPLATIN,DOXORUBICIN,PACLITAXEL,TOPOTECAN	SLC31A1(-3.7) - Cis	NR1I2(2.06) - Pac
OV	4	TCGA-24-2023	CARBOPLATIN,CISPLATIN,CYCLOPHOSPHAMIDE,PACLITAXEL	SLC31A1(-2.25) - CarCis		MAP2;MAPT(-2.94;-2.4) - Pac
OV	4	TCGA-24-2033	ALTRETAMINE,CARBOPLATIN,PACLITAXEL,TOPOTECAN	SLC31A1(-3.01) - Car		MAP2(-4.3) - Pac
OV	4	TCGA-25-1314	CARBOPLATIN,CISPLATIN,PACLITAXEL,TOPOTECAN	SLC31A1(-4.2) - CarCis		TUBA1A(-2) - Pac
OV	4	TCGA-25-1321	CARBOPLATIN,GEMCITABINE,PACLITAXEL,TOPOTECAN		NR1I2(2.35) - Pac	CMPK1(-3.93) - Gem
OV	4	TCGA-25-1326	CARBOPLATIN,DOXORUBICIN,PACLITAXEL,TOPOTECAN			MAP2(-3.53) - PacDox,TOP2B(-2.52) - PacDox
OV	4	TCGA-25-1328	CARBOPLATIN,CYCLOPHOSPHAMIDE,PACLITAXEL,TOPOTECAN	SLC31A1(-3.15) - Car
OV	4	TCGA-25-1634	CARBOPLATIN,PACLITAXEL,TAMOXIFEN,TOPOTECAN	SLC31A1(-3.6) - Car	CYP2C8(2.24) - PacTam,UGT1A8;UGT2B7(Inf;2.01) - PacTam
OV	4	TCGA-29-1690	CARBOPLATIN,CISPLATIN,CYCLOPHOSPHAMIDE,PACLITAXEL	SLC31A1(-2) - CarCis		MAP2(-2.07) - Pac
OV	4	TCGA-29-1694	CARBOPLATIN,CISPLATIN,PACLITAXEL,TAMOXIFEN		NR1I2(2.33) - Pac
OV	4	TCGA-29-1696	CARBOPLATIN,DOXORUBICIN,GEMCITABINE,PACLITAXEL		NT5C(2.9) - Gem	MAP2;MAP4;MAPT(-2.06;-3.41;-2.52) - PacDox,TOP2B(-3.2) - PacDox
OV	4	TCGA-29-1697	CARBOPLATIN,DOCETAXEL,GEMCITABINE,PACLITAXEL	SLC29A1(-2.11) - Gem		MAP2(-3.19) - PacDoc
OV	4	TCGA-29-1702	CARBOPLATIN,DOXORUBICIN,PACLITAXEL,TOPOTECAN	SLC31A1(-3.83) - Car		MAP2(-3.35) - Pac
OV	4	TCGA-29-1703	CARBOPLATIN,DOCETAXEL,PACLITAXEL,TAMOXIFEN	SLC31A1(-2.9) - Car	NR1I2(3.57) - Pac
OV	4	TCGA-29-1776	BEVACIZUMAB,CARBOPLATIN,DOCETAXEL,PACLITAXEL	SLC31A1(-2.2) - Car		MAP2;TUBB1(-3.98;-2.06) - PacDoc
OV	4	TCGA-29-2427	CARBOPLATIN,CISPLATIN,CYCLOPHOSPHAMIDE,PACLITAXEL			MAP2;MAPT(-2.37;-2.47) - Pac
OV	4	TCGA-31-1944	CARBOPLATIN,CISPLATIN,PACLITAXEL,TAMOXIFEN	SLC31A1(-2.95) - CarCis	NR1I2(2.41) - Pac
OV	4	TCGA-61-1721	CARBOPLATIN,DOCETAXEL,OXALIPLATIN,PACLITAXEL	SLC31A1(-3.31) - OxaPacCarDoc,ABCG2(2.09) - OxaPacCarDoc
OV	4	TCGA-61-1736	CARBOPLATIN,CISPLATIN,GEMCITABINE,PACLITAXEL	SLC31A1(-2.68) - CarCis	NR1I2(4.94) - Pac	CMPK1(-3.5) - Gem
OV	4	TCGA-61-2109	CARBOPLATIN,CISPLATIN,GEMCITABINE,PACLITAXEL			MAP2;MAPT;TUBA1A(-2.08;-2.57;-3.43) - PacGem,RRM2B(-2.41) - PacGem
OV	4	TCGA-61-2110	CARBOPLATIN,INTERLEUKIN-2,PACLITAXEL,TAMOXIFEN	SLC31A1(-3.54) - Car	NR1I2(3.99) - PacTam,CYP1A2;UGT1A10(2.24;Inf) - PacTam
OV	4	TCGA-61-2111	CARBOPLATIN,MEDROXYPROGESTERONE,MEGESTROL,PACLITAXEL			MAP2;MAPT(-3.91;-2.21) - Pac
OV	3	TCGA-04-1362	CARBOPLATIN,GEMCITABINE,PACLITAXEL	ABCC10(2.1) - Gem	CYP2C8;NR1I2(2.13;3.18) - Pac
OV	3	TCGA-09-0366	CARBOPLATIN,PACLITAXEL,TOPOTECAN	SLC31A1(-3) - Car		MAP2;MAP4;MAPT(-2.32;-4.09;-2.35) - PacTop,TOP1(-2.8) - PacTop
OV	3	TCGA-09-0367	CARBOPLATIN,GEMCITABINE,PACLITAXEL	SLC31A1(-2.67) - Car	NT5C(3.78) - Gem	MAP2;MAP4(-3.66;-3.96) - Pac
OV	3	TCGA-09-1666	CARBOPLATIN,DOCETAXEL,OREGOVOMAB	SLC31A1(-2.41) - Car		MAPT;TUBA1A(-2.23;-2.06) - Doc
OV	3	TCGA-09-2045	CARBOPLATIN,CISPLATIN,PACLITAXEL		NR1I2(2.45) - Pac
OV	3	TCGA-09-2051	CARBOPLATIN,OVAREX,PACLITAXEL			MAP2(-3.23) - Pac
OV	3	TCGA-10-0936	CARBOPLATIN,LETROZOLE,PACLITAXEL	SLC31A1(-5) - Car		MAP2(-4.66) - Pac
OV	3	TCGA-13-0893	CARBOPLATIN,LETROZOLE,PACLITAXEL	SLC31A1(-2.58) - Car		MAPT(-2.06) - Pac
OV	3	TCGA-13-0916	BEVACIZUMAB,CISPLATIN,PACLITAXEL		CYP2C8;NR1I2(2.15;4.72) - Pac
OV	3	TCGA-13-0924	BEVACIZUMAB,CARBOPLATIN,PACLITAXEL	SLC31A1(-3.33) - Car	NR1I2(4.26) - Pac
OV	3	TCGA-13-1410	CARBOPLATIN,CISPLATIN,PACLITAXEL	SLC31A1(-2.85) - CarCis	NR1I2(2.8) - Pac
OV	3	TCGA-13-1481	CARBOPLATIN,CISPLATIN,PACLITAXEL			MAP4(-2.38) - Pac
OV	3	TCGA-13-1498	CARBOPLATIN,LETROZOLE,PACLITAXEL	SLC31A1(-2.22) - Car		MAP2;MAPT(-2.33;-2.12) - Pac
OV	3	TCGA-20-1684	BEVACIZUMAB,CARBOPLATIN,PACLITAXEL		NR1I2(4.98) - Pac
OV	3	TCGA-20-1685	BEVACIZUMAB,CARBOPLATIN,PACLITAXEL		NR1I2(2.88) - Pac
OV	3	TCGA-23-1111	BEVACIZUMAB,CARBOPLATIN,PACLITAXEL	SLC31A1(-2.97) - Car		TUBA1A(-2.17) - Pac
OV	3	TCGA-23-1123	CARBOPLATIN,DOXORUBICIN,PACLITAXEL	SLC31A1(-2.5) - CarDox,RALBP1(4.17) - CarDox	NR1I2(3.42) - Pac
OV	3	TCGA-23-2081	CARBOPLATIN,DOXORUBICIN,PACLITAXEL			MAPT(-2.15) - Pac
OV	3	TCGA-24-1418	BEVACIZUMAB,CARBOPLATIN,PACLITAXEL	SLC31A1(-2.19) - Car	NR1I2(3.24) - Pac
OV	3	TCGA-24-1419	CARBOPLATIN,DOCETAXEL,PACLITAXEL			MAP2;MAPT;TUBB1(-3.93;-2.38;-2.04) - PacDoc
OV	3	TCGA-24-1424	CARBOPLATIN,DOCETAXEL,PACLITAXEL	SLC31A1(-2.28) - Car	NR1I2(3.34) - Pac	MAP2;MAPT(-2.51;-2.01) - Doc
OV	3	TCGA-24-1436	CARBOPLATIN,PACLITAXEL,TOPOTECAN	SLC31A1(-2.75) - Car
OV	3	TCGA-24-1552	CARBOPLATIN,PACLITAXEL,TOPOTECAN			MAPT(-3.26) - Pac
OV	3	TCGA-24-1563	CARBOPLATIN,PACLITAXEL,TOPOTECAN	SLC31A1(-2.29) - Car		MAP2(-2.07) - PacTop,TOP1(-2.77) - PacTop
OV	3	TCGA-24-1567	CARBOPLATIN,PACLITAXEL,TOPOTECAN			MAP4(-4.46) - Pac
OV	3	TCGA-24-1603	CARBOPLATIN,PACLITAXEL,TOPOTECAN	SLC31A1(-3.49) - Car
OV	3	TCGA-24-1604	CARBOPLATIN,DOXORUBICIN,PACLITAXEL	SLC31A1(-2.83) - CarDox,ABCC1(2.5) - CarDox	NR1I2(2.79) - Pac
OV	3	TCGA-24-1842	BEVACIZUMAB,CARBOPLATIN,PACLITAXEL	SLC31A1(-2.51) - Car		MAP2;MAPT(-2.01;-2.29) - Pac
OV	3	TCGA-24-1843	CARBOPLATIN,DOCETAXEL,PACLITAXEL	SLC31A1(-2.1) - Car		MAP4;MAPT(-3.04;-2.33) - PacDoc
OV	3	TCGA-24-1844	CARBOPLATIN,DOCETAXEL,PACLITAXEL			MAP2(-3.2) - DocPac
OV	3	TCGA-24-1847	CISPLATIN,DOCETAXEL,PACLITAXEL			MAP2;MAPT(-2.48;-2.07) - DocPac
OV	3	TCGA-24-1924	CARBOPLATIN,DOXORUBICIN,PACLITAXEL			MAP2;MAP4;MAPT(-3.58;-2.4;-2.76) - PacDox,TOP2B(-2.3) - PacDox
OV	3	TCGA-24-2020	CARBOPLATIN,CISPLATIN,PACLITAXEL			MAP2;MAP4;MAPT;TUBA1A(-2.65;-3.17;-2.4;-2.37) - Pac
OV	3	TCGA-24-2254	CARBOPLATIN,DOXORUBICIN,PACLITAXEL		NR1I2(3.44) - Pac
OV	3	TCGA-24-2290	CARBOPLATIN,PACLITAXEL,TOPOTECAN			MAP2;TUBA1A(-3.22;-2.62) - Pac
OV	3	TCGA-25-1313	CARBOPLATIN,PACLITAXEL,TOPOTECAN		NR1I2(2.09) - Pac
OV	3	TCGA-25-1315	CARBOPLATIN,CISPLATIN,PACLITAXEL			MAP2(-3.93) - Pac
OV	3	TCGA-25-1316	CARBOPLATIN,PACLITAXEL,TOPOTECAN	SLC31A1(-3.84) - Car		MAP4(-2.41) - Pac
OV	3	TCGA-25-1318	CARBOPLATIN,PACLITAXEL,TOPOTECAN	SLC31A1(-2.01) - Car
OV	3	TCGA-25-1323	CARBOPLATIN,DOXORUBICIN,PACLITAXEL		CYP2C8;NR1I2(2.97;6.03) - Pac
OV	3	TCGA-25-1623	A202171 PROTOCOL,CARBOPLATIN,PACLITAXEL		NR1I2(2.34) - Pac
OV	3	TCGA-25-1871	CARBOPLATIN,CISPLATIN,PACLITAXEL	SLC31A1(-3.69) - CisCar	CYP2C8;NR1I2(2.23;6.17) - Pac
OV	3	TCGA-25-2391	CARBOPLATIN,DOCETAXEL,PACLITAXEL		NR1I2(4.94) - Pac	MAPT(-2.13) - Doc
OV	3	TCGA-25-2393	CARBOPLATIN,DOXORUBICIN,PACLITAXEL	SLC31A1(-3.09) - Car		MAP4(-2.61) - Pac
OV	3	TCGA-25-2409	CARBOPLATIN,DOCETAXEL,TAMOXIFEN			MAP2;MAPT(-3.62;-2.05) - Doc
OV	3	TCGA-29-1701	CARBOPLATIN,DOXORUBICIN,PACLITAXEL			MAP2;MAP4;MAPT(-3.99;-3.99;-2.13) - PacDox,TOP2B(-3.31) - PacDox
OV	3	TCGA-29-1778	CARBOPLATIN,DOCETAXEL,PACLITAXEL	SLC31A1(-2.2) - Car		MAPT(-2.51) - DocPac
OV	3	TCGA-29-1783	BEVACIZUMAB,CARBOPLATIN,PACLITAXEL	SLC31A1(-2.86) - Car	NR1I2(2.6) - Pac
OV	3	TCGA-29-1784	CARBOPLATIN,GEMCITABINE,PACLITAXEL			MAP2(-4.58) - Pac
OV	3	TCGA-29-1785	CARBOPLATIN,DOCETAXEL,PACLITAXEL			MAP4;MAPT(-3.36;-2.71) - PacDoc
OV	3	TCGA-29-2425	CARBOPLATIN,GEMCITABINE,PACLITAXEL		NR1I2(2.2) - Pac	RRM2B;CMPK1(-2.9;-2.43) - Gem
OV	3	TCGA-30-1718	ALTRETAMINE,CARBOPLATIN,PACLITAXEL	SLC31A1(-2.53) - Car		MAPT(-2.17) - Pac
OV	3	TCGA-30-1860	CARBOPLATIN,DOXORUBICIN,PACLITAXEL			TOP2B(-4.39) - DoxPac,MAP2;MAP4;MAPT(-5.04;-3.82;-2.22) - DoxPac
OV	3	TCGA-31-1951	CARBOPLATIN,DOXORUBICIN,PACLITAXEL		NR1I2(2.98) - Pac
OV	3	TCGA-36-1570	CARBOPLATIN,GEMCITABINE,PACLITAXEL		NR1I2(2.9) - PacGem,NT5C(3.35) - PacGem
OV	3	TCGA-36-1571	CARBOPLATIN,GEMCITABINE,PACLITAXEL		CYP2C8;NR1I2(2.34;2.62) - Pac	CMPK1(-3.16) - Gem
OV	3	TCGA-36-1578	CARBOPLATIN,DOXORUBICIN,PACLITAXEL	ABCC1(2.48) - Dox	NR1I2(3.66) - Pac
OV	3	TCGA-61-1728	CARBOPLATIN,PACLITAXEL,VORELOXIN		NR1I2(2.71) - Pac
OV	3	TCGA-61-1741	CARBOPLATIN,PACLITAXEL,TAMOXIFEN	SLC31A1(-3.21) - Car	CYP2C8;NR1I2(3.19;3.94) - PacTam,UGT1A10(Inf) - PacTam
OV	3	TCGA-61-1907	BEVACIZUMAB,DOCETAXEL,OXALIPLATIN			MAP2;MAP4;MAPT;TUBA1A(-3.28;-3.01;-2.9;-2.01) - Doc
OV	3	TCGA-61-1917	CARBOPLATIN,GEMCITABINE,PACLITAXEL		NT5C(3.64) - Gem	MAP4(-4.97) - Pac
OV	3	TCGA-61-1918	CARBOPLATIN,GEMCITABINE,PACLITAXEL	ABCC10(2.3) - Gem	NR1I2(2.86) - Pac
OV	3	TCGA-61-1998	CARBOPLATIN,CISPLATIN,PACLITAXEL			MAPT(-2.06) - Pac
OV	3	TCGA-61-2009	CARBOPLATIN,CISPLATIN,PACLITAXEL			MAP2;MAP4(-2.4;-2.64) - Pac
OV	3	TCGA-61-2097	CARBOPLATIN,INTERFERON GAMMA,PACLITAXEL	SLC31A1(-2.25) - Car	NR1I2(2.65) - Pac
OV	3	TCGA-61-2113	CARBOPLATIN,DOXORUBICIN,PACLITAXEL			TOP2B(-2.48) - Dox
OV	2	TCGA-04-1348	CARBOPLATIN,PACLITAXEL			MAP2;MAPT;TUBA1A(-2.52;-2.92;-2.49) - Pac
OV	2	TCGA-04-1365	CARBOPLATIN,GEMCITABINE		NT5C(2.08) - Gem
OV	2	TCGA-09-0364	CARBOPLATIN,PACLITAXEL	SLC31A1(-2.82) - Car	CYP2C8;NR1I2(2.35;2.26) - Pac
OV	2	TCGA-09-1673	CARBOPLATIN,PACLITAXEL		NR1I2(5.19) - Pac
OV	2	TCGA-09-2044	CARBOPLATIN,PACLITAXEL	SLC31A1(-2.27) - Car	NR1I2(3.79) - Pac
OV	2	TCGA-09-2056	CARBOPLATIN,PACLITAXEL	SLC31A1(-3) - Car		MAP2;MAPT(-3.83;-2.21) - Pac
OV	2	TCGA-13-0799	CISPLATIN,PACLITAXEL	SLC31A1(-2.86) - Cis	CYP2C8;NR1I2(2.54;3.68) - Pac
OV	2	TCGA-13-0800	CISPLATIN,PACLITAXEL	SLC31A1(-2.41) - Cis	CYP2C8;NR1I2(2.48;2.18) - Pac
OV	2	TCGA-13-0801	CISPLATIN,PACLITAXEL	SLC31A1(-2.22) - Cis		MAP2(-6.17) - Pac
OV	2	TCGA-13-0890	CARBOPLATIN,PACLITAXEL	ABCC1(2.03) - Pac
OV	2	TCGA-13-0897	CARBOPLATIN,PACLITAXEL			MAP4;MAPT(-3.4;-2.16) - Pac
OV	2	TCGA-13-0899	CARBOPLATIN,PACLITAXEL	SLC31A1(-5.26) - Car		MAP4(-2.61) - Pac
OV	2	TCGA-13-0913	CISPLATIN,PACLITAXEL	SLC31A1(-2.89) - Cis	NR1I2(5.39) - Pac
OV	2	TCGA-13-1403	CISPLATIN,PACLITAXEL	SLC31A1(-3.45) - Cis		MAP2(-3.34) - Pac
OV	2	TCGA-13-1505	CISPLATIN,PACLITAXEL		CYP2C8(2.67) - Pac
OV	2	TCGA-13-1507	CISPLATIN,PACLITAXEL			MAP4;MAPT(-3.81;-2.28) - Pac
OV	2	TCGA-13-1511	CARBOPLATIN,GEMCITABINE	SLC31A1(-2.36) - Car		CMPK1(-3.47) - Gem
OV	2	TCGA-13-1512	CARBOPLATIN,PACLITAXEL			MAP4;TUBA1A(-3.96;-2.35) - Pac
OV	2	TCGA-13-2060	CISPLATIN,PACLITAXEL	SLC31A1(-3.32) - Cis		MAP4;MAPT(-2.64;-2.73) - Pac
OV	2	TCGA-20-1682	CARBOPLATIN,PACLITAXEL			MAP2;MAP4(-2.33;-2.83) - Pac
OV	2	TCGA-20-1683	CARBOPLATIN,PACLITAXEL			TUBA1A(-2.71) - Pac
OV	2	TCGA-20-1687	CARBOPLATIN,PACLITAXEL			MAP2(-2.91) - Pac
OV	2	TCGA-23-1026	CARBOPLATIN,PACLITAXEL			MAPT(-2.4) - Pac
OV	2	TCGA-23-1029	CISPLATIN,PACLITAXEL		NR1I2(4.96) - Pac
OV	2	TCGA-23-1114	CARBOPLATIN,PACLITAXEL	SLC31A1(-2.13) - Car	NR1I2(2.19) - Pac
OV	2	TCGA-23-1120	CISPLATIN,PACLITAXEL		NR1I2(2.63) - Pac
OV	2	TCGA-23-1122	CARBOPLATIN,GEMCITABINE		NT5C(2.14) - Gem
OV	2	TCGA-23-1809	CARBOPLATIN,PACLITAXEL		NR1I2(4.06) - Pac
OV	2	TCGA-23-2077	CARBOPLATIN,PACLITAXEL	SLC31A1(-2.93) - Car	NR1I2(3.36) - Pac
OV	2	TCGA-23-2084	CARBOPLATIN,PACLITAXEL		NR1I2(3.18) - Pac
OV	2	TCGA-24-1103	CARBOPLATIN,PACLITAXEL			MAP2(-4.65) - Pac
OV	2	TCGA-24-1413	CARBOPLATIN,PACLITAXEL	SLC31A1(-3.74) - Car	NR1I2(2.14) - Pac
OV	2	TCGA-24-1417	CARBOPLATIN,PACLITAXEL			MAP4(-2.13) - Pac
OV	2	TCGA-24-1467	CARBOPLATIN,PACLITAXEL			MAP2;MAPT(-3.65;-2.16) - Pac
OV	2	TCGA-24-1469	CARBOPLATIN,PACLITAXEL	SLC31A1(-2.74) - Car	CYP2C8;NR1I2(2.22;3.29) - Pac
OV	2	TCGA-24-1550	CISPLATIN,PACLITAXEL			MAP4(-3.22) - Pac
OV	2	TCGA-24-1551	CARBOPLATIN,PACLITAXEL		NR1I2(4.37) - Pac
OV	2	TCGA-24-1553	CARBOPLATIN,PACLITAXEL	SLC31A1(-2.16) - Car		MAP4;TUBA1A(-3.21;-2.45) - Pac
OV	2	TCGA-24-1555	CARBOPLATIN,PACLITAXEL			MAP2;MAPT;TUBB1(-5.67;-2.44;-2.37) - Pac
OV	2	TCGA-24-1846	CARBOPLATIN,PACLITAXEL		NR1I2(3.2) - Pac
OV	2	TCGA-24-1850	CARBOPLATIN,DOCETAXEL			MAP4(-2.12) - Doc
OV	2	TCGA-24-2024	CARBOPLATIN,PACLITAXEL	SLC31A1(-3.41) - Car	NR1I2(2.95) - Pac
OV	2	TCGA-24-2026	CISPLATIN,PACLITAXEL		NR1I2(2.33) - Pac
OV	2	TCGA-24-2027	CARBOPLATIN,PACLITAXEL			MAP4(-3.97) - Pac
OV	2	TCGA-24-2036	CARBOPLATIN,PACLITAXEL		NR1I2(4.06) - Pac
OV	2	TCGA-24-2267	CARBOPLATIN,CYCLOPHOSPHAMIDE	SLC31A1(-2.31) - Car
OV	2	TCGA-24-2281	CARBOPLATIN,PACLITAXEL		NR1I2(2.1) - Pac
OV	2	TCGA-24-2288	CARBOPLATIN,PACLITAXEL	SLC31A1(-2.08) - Car		MAP2(-3.53) - Pac
OV	2	TCGA-25-1317	CARBOPLATIN,PACLITAXEL	SLC31A1(-3.12) - Car	CYP2C8;NR1I2(2.6;3.06) - Pac
OV	2	TCGA-25-1319	CARBOPLATIN,PACLITAXEL			MAP2(-3.62) - Pac
OV	2	TCGA-25-1322	CARBOPLATIN,PACLITAXEL			MAP2(-2.02) - Pac
OV	2	TCGA-25-1324	CARBOPLATIN,PACLITAXEL	SLC31A1(-2.1) - Car	CYP2C8;CYP3A4;NR1I2(3.34;2.08;5.53) - Pac
OV	2	TCGA-25-1630	CARBOPLATIN,PACLITAXEL		NR1I2(3.93) - Pac
OV	2	TCGA-25-1870	CARBOPLATIN,CYCLOPHOSPHAMIDE	SLC31A1(-3.39) - Car
OV	2	TCGA-25-2399	CARBOPLATIN,PACLITAXEL		NR1I2(4.24) - Pac
OV	2	TCGA-25-2400	CARBOPLATIN,PACLITAXEL			MAP2(-4.16) - Pac
OV	2	TCGA-25-2404	CARBOPLATIN,PACLITAXEL			MAPT(-2.08) - Pac
OV	2	TCGA-29-1691	CISPLATIN,PACLITAXEL		NR1I2(2.35) - Pac
OV	2	TCGA-29-1693	CARBOPLATIN,PACLITAXEL			MAP2;MAP4(-2.24;-4.66) - Pac
OV	2	TCGA-29-1761	CARBOPLATIN,PACLITAXEL		NR1I2(3.32) - Pac
OV	2	TCGA-29-1762	CARBOPLATIN,PACLITAXEL		NR1I2(3.24) - Pac
OV	2	TCGA-29-1763	CARBOPLATIN,PACLITAXEL	SLC31A1(-2.22) - Car	NR1I2(2.15) - Pac
OV	2	TCGA-29-1781	CARBOPLATIN,PACLITAXEL			MAP2(-2.06) - Pac
OV	2	TCGA-29-2414	CISPLATIN,PACLITAXEL	SLC31A1(-2.22) - Cis	NR1I2(3.7) - Pac
OV	2	TCGA-29-2428	CARBOPLATIN,PACLITAXEL			MAP2;MAP4(-4.95;-2.42) - Pac
OV	2	TCGA-31-1950	CARBOPLATIN,PACLITAXEL	SLC31A1(-3.05) - Car		MAP2;MAPT(-4.87;-2.45) - Pac
OV	2	TCGA-31-1953	CARBOPLATIN,PACLITAXEL			MAPT(-2.43) - Pac
OV	2	TCGA-31-1956	CARBOPLATIN,PACLITAXEL			MAPT(-2.44) - Pac
OV	2	TCGA-36-1568	CARBOPLATIN,PACLITAXEL	SLC31A1(-2.43) - Car		MAP2(-3.01) - Pac
OV	2	TCGA-36-1574	CARBOPLATIN,PACLITAXEL		NR1I2(2.89) - Pac
OV	2	TCGA-36-1577	CARBOPLATIN,PACLITAXEL		NR1I2(3.11) - Pac
OV	2	TCGA-36-1580	CARBOPLATIN,DOXORUBICIN	SLC31A1(-2.29) - Car
OV	2	TCGA-36-1581	CARBOPLATIN,PACLITAXEL			MAP2;MAP4;MAPT(-3.23;-2.13;-2.4) - Pac
OV	2	TCGA-57-1583	CARBOPLATIN,PACLITAXEL			MAP2(-4.15) - Pac
OV	2	TCGA-57-1993	CARBOPLATIN,PACLITAXEL		NR1I2(3.03) - Pac
OV	2	TCGA-59-2355	CARBOPLATIN,PACLITAXEL	SLC31A1(-2.26) - Car
OV	2	TCGA-59-2363	CARBOPLATIN,PACLITAXEL	SLC31A1(-2.77) - Car	CYP2C8;NR1I2(2.08;3.83) - Pac
OV	2	TCGA-61-1725	CISPLATIN,PACLITAXEL			MAPT(-2.13) - Pac
OV	2	TCGA-61-1743	CARBOPLATIN,PACLITAXEL	SLC31A1(-2.09) - Car	NR1I2(2.66) - Pac
OV	2	TCGA-61-1900	CISPLATIN,PACLITAXEL		NR1I2(2.4) - Pac
OV	2	TCGA-61-1910	CARBOPLATIN,PACLITAXEL	SLC31A1(-4.28) - Car		MAP2;MAPT;TUBA1A(-3.13;-2;-2.63) - Pac
OV	2	TCGA-61-1914	CARBOPLATIN,PACLITAXEL			MAP2;MAP4(-2.81;-3.6) - Pac
OV	2	TCGA-61-1995	CISPLATIN,PACLITAXEL	SLC31A1(-2.45) - Cis	NR1I2(2.7) - Pac
OV	2	TCGA-61-2012	CARBOPLATIN,PACLITAXEL			MAP2(-3.24) - Pac
OV	2	TCGA-61-2088	CARBOPLATIN,DOCETAXEL	SLC31A1(-3.29) - Car
OV	2	TCGA-61-2092	CARBOPLATIN,PACLITAXEL			MAP2;TUBA1A(-4.1;-3.4) - Pac
OV	2	TCGA-61-2094	CARBOPLATIN,PACLITAXEL			MAPT(-2.32) - Pac
OV	2	TCGA-61-2098	CARBOPLATIN,PACLITAXEL		CYP2C8;NR1I2(2.66;3.36) - Pac
OV	2	TCGA-61-2102	CARBOPLATIN,PACLITAXEL		CYP2C8(2.65) - Pac
OV	2	TCGA-61-2104	CARBOPLATIN,PACLITAXEL			MAPT;TUBA1A(-2.01;-2.45) - Pac
OV	1	TCGA-61-1740	TAMOXIFEN		CYP2D6(2.66) - Tam
LUSC	4	TCGA-22-4595	CARBOPLATIN,GEMCITABINE,PACLITAXEL,PEMETREXED			MAPT;TUBB1(-2.5;-2.21) - Pac
LUSC	4	TCGA-60-2715	CARBOPLATIN,CISPLATIN,DOCETAXEL,GEMCITABINE	ABCC1(2.95) - Doc	DCTD(2.01) - Gem
LUSC	3	TCGA-39-5029	CISPLATIN,DOCETAXEL,PEMETREXED	ABCC1(2.24) - Doc
LUSC	3	TCGA-46-6026	GEMCITABINE,PACLITAXEL,PARAPLATIN		CYP2C8;CYP3A4;NR1I2(3.02;2.35;3.86) - Pac	RRM2B;CMPK1(-2.3;-3.05) - Gem
LUSC	3	TCGA-60-2714	CARBOPLATIN,CISPLATIN,PACLITAXEL			MAP2(-2.78) - Pac
LUSC	3	TCGA-60-2716	CARBOPLATIN,DOCETAXEL,PACLITAXEL	ABCC1(2.53) - PacDoc
LUSC	3	TCGA-90-6837	CISPLATIN,DOCETAXEL,GEMCITABINE	ABCC10(2.34) - Gem		MAP2;MAPT;TUBB1(-4.43;-2.43;-2.15) - Doc
LUSC	2	TCGA-22-5479	CARBOPLATIN,PACLITAXEL	ABCC1(5.42) - Pac
LUSC	2	TCGA-22-5483	CISPLATIN,PACLITAXEL	ABCC1;ABCC2(2.5;5.13) - Pac
LUSC	2	TCGA-34-5240	CISPLATIN,DOCETAXEL			MAP4;MAPT(-3.81;-2.23) - Doc
LUSC	2	TCGA-39-5037	CISPLATIN,GEMCITABINE		NT5C(5.44) - Gem
LUSC	2	TCGA-43-3394	CARBOPLATIN,GEMCITABINE		NT5C(2.21) - Gem
LUSC	2	TCGA-43-6647	CARBOPLATIN,PACLITAXEL	ABCC1(3.22) - Pac
LUSC	2	TCGA-46-6025	CISPLATIN,GEMCITABINE		NT5C(4.69) - Gem
LUSC	2	TCGA-60-2722	CARBOPLATIN,PACLITAXEL	ABCC1(6.89) - Pac
LUSC	2	TCGA-85-6560	CISPLATIN,DOCETAXEL	ABCC1(2.15) - Doc
LUSC	2	TCGA-94-7033	CISPLATIN,DOCETAXEL	SLC31A1(-3.26) - Cis		MAP4;MAPT(-4.71;-2.33) - Doc
LUSC	1	TCGA-22-4591	GEMCITABINE	SLC29A1(-2.04) - Gem
LUSC	1	TCGA-33-6738	GEMCITABINE		DCTD(4) - Gem
LUAD	4	TCGA-44-6779	CARBOPLATIN,DOCETAXEL,GEMCITABINE,PACLITAXEL	ABCC1;ABCC2(2.39;2.67) - PacDoc	CDA(2.39) - Gem
LUAD	4	TCGA-50-5072	CARBOPLATIN,CISPLATIN,DOCETAXEL,PACLITAXEL	ABCC2(5.12) - DocPac
LUAD	4	TCGA-73-4670	BEVACIZUMAB,CARBOPLATIN,PACLITAXEL,PEMETREXED			MAP2;MAPT(-4.17;-2.03) - Pac
LUAD	4	TCGA-78-7539	CARBOPLATIN,CISPLATIN,PACLITAXEL,VINORELBINE			MAPT(-2.39) - Pac
LUAD	3	TCGA-44-2662	,CARBOPLATIN,PACLITAXEL			MAP2;MAPT;TUBB1(-5.04;-2.71;-2.13) - Pac
LUAD	3	TCGA-44-5643	CARBOPLATIN,ERLOTINIB,PACLITAXEL			MAP2;MAP4;MAPT;TUBA1A(-5.05;-2.31;-2.33;-2.28) - Pac
LUAD	3	TCGA-50-5066	BEVACIZUMAB,CARBOPLATIN,PACLITAXEL			MAP4(-4.17) - Pac
LUAD	3	TCGA-64-5781	BEVACIZUMAB,CISPLATIN,GEMCITABINE		CDA;DCTD;NT5C(2.78;2.49;2.05) - Gem
LUAD	3	TCGA-69-7973	CISPLATIN,DOCETAXEL,PEMETREXED			MAP2;MAP4(-2.26;-2.48) - Doc
LUAD	3	TCGA-73-4668	CARBOPLATIN,GEMCITABINE,PEMETREXED	ABCC10(2.71) - Gem
LUAD	3	TCGA-78-7145	CISPLATIN,DOCETAXEL,GEMCITABINE			MAPT(-2.64) - Doc
LUAD	3	TCGA-99-8033	CARBOPLATIN,PACLITAXEL,PEMETREXED		CYP2C8(3.04) - Pac
LUAD	2	TCGA-05-4398	CARBOPLATIN,ETOPOSIDE			TOP2B(-2.63) - Eto
LUAD	2	TCGA-38-6178	CARBOPLATIN,PACLITAXEL			MAP4(-2.23) - Pac
LUAD	2	TCGA-44-7670	CISPLATIN,DOCETAXEL			MAP4(-3.62) - Doc
LUAD	2	TCGA-44-8117	CISPLATIN,DOCETAXEL			MAP4(-2.74) - Doc
LUAD	2	TCGA-50-5933	CARBOPLATIN,PACLITAXEL			TUBB1(-2.97) - Pac
LUAD	2	TCGA-64-1678	CARBOPLATIN,PACLITAXEL			MAP4(-7.59) - Pac
LUAD	2	TCGA-64-5779	CISPLATIN,PEMETREXED	SLC31A1(-2.23) - Cis
LUAD	2	TCGA-73-4676	CISPLATIN,DOCETAXEL		CYP1B1(2.11) - Doc
LUAD	2	TCGA-78-7150	CARBOPLATIN,GEMCITABINE		CDA(2.09) - Gem
LUAD	2	TCGA-78-7155	CARBOPLATIN,GEMCITABINE	ABCC10(3.12) - Gem
LUAD	2	TCGA-78-7158	CARBOPLATIN,PACLITAXEL		CYP1B1(2.37) - Pac
LUAD	2	TCGA-78-7161	CISPLATIN,VINORELBINE	SLC31A1(-2.42) - Cis
LUAD	2	TCGA-86-8054	CISPLATIN,PACLITAXEL			MAP4;TUBA1A(-3.26;-2.06) - Pac
LUAD	2	TCGA-95-7567	CISPLATIN,DOCETAXEL			MAP4(-2.13) - Doc
LUAD	1	TCGA-50-5068	PACLITAXEL			MAP4;MAPT(-6.87;-2.23) - Pac
LUAD	1	TCGA-78-7535	VINBLASTINE			TUBA1A(-2.12) - Vin
LUAD	1	TCGA-99-8025	GEMCITABINE		CDA;NT5C(2.65;2.63) - Gem
KIRC	5	TCGA-CJ-4644	BEVACIZUMAB,CAPECITABINE,ERLOTINIB,INTRON A,ONCOPHAGE	ABCG2(2.48) - Erl	DPYS;UPB1(3.53;4.38) - Cap
KIRC	5	TCGA-CJ-4868	BEVACIZUMAB,ERLOTINIB,GEMCITABINE,PROLEUKIN,SORAFENIB		UGT1A9(2.84) - Sor	ERBB2(-2.36) - Erl
KIRC	5	TCGA-CJ-5679	BEVACIZUMAB,CAPECITABINE,GEMCITABINE,INTERFERON ALPHA,THALIDOMIDE		CDA;NT5C(2.71;2.26) - GemCap,DPYS;UPB1(3.55;3.84) - GemCap	CRBN(-2.46) - Tha
KIRC	5	TCGA-CJ-6033	BEVACIZUMAB,CAPECITABINE,GEFITINIB,GEMCITABINE,INTERFERON		NT5C(2.03) - GemCap,DPYS;UPB1(3;3.7) - GemCap
KIRC	4	TCGA-CJ-4637	INTRON A,ROFERON-A,SUNITINIB,TEMSIROLIMUS			MTOR(-2.08) - TemSun,PDGFRA;KIT(-2.35;-2.26) - TemSun
KIRC	4	TCGA-CJ-4638	BEVACIZUMAB,FLUOROURACIL,GEMCITABINE,INTERLEUKIN-2		NT5C(3.84) - GemFlu,DPYS;UPB1(2.33;3.87) - GemFlu
KIRC	4	TCGA-CJ-4890	INTERFERON,SORAFENIB,SUNITINIB,TIPIFARNIB		UGT1A9(3.45) - Sor
KIRC	4	TCGA-CJ-4895	BEVACIZUMAB,CAPECITABINE,ERLOTINIB,GEMCITABINE		UPB1(3.52) - Cap
KIRC	4	TCGA-CJ-6028	CAPECITABINE,GEMCITABINE,INTERFERON,ONCOPHAGE		DPYS;UPB1(3.01;2.78) - Cap
KIRC	3	TCGA-BP-4787	SORAFENIB,SUNITINIB,TEMSIROLIMUS		UGT1A9(3.55) - Sor	MTOR(-2.05) - Tem
KIRC	3	TCGA-BP-4974	GEFITINIB,SORAFENIB,SUNITINIB		UGT1A9(2.98) - Sor	PDGFRA(-3.69) - Sun
KIRC	3	TCGA-CJ-5677	CAPECITABINE,GEMCITABINE,INTERFERON ALPHA		DPYS;UPB1(4.04;3.5) - Cap
KIRC	2	TCGA-BP-4329	INTERFERON,TEMSIROLIMUS			MTOR(-3.95) - Tem
KIRC	2	TCGA-BP-4354	GEFITINIB,SUNITINIB			KIT(-2.39) - Sun
KIRC	2	TCGA-CJ-4900	BEVACIZUMAB,ERLOTINIB			ERBB2(-2.26) - Erl
KIRC	1	TCGA-A3-3347	SORAFENIB		UGT1A9(3.69) - Sor
KIRC	1	TCGA-AK-3436	SUNITINIB			PDGFRA(-3.79) - Sun
KIRC	1	TCGA-B0-5107	SUNITINIB			PDGFRA;PDGFRB;FLT1;FLT3;FLT4;KDR;KIT;RET(-7.82;-2.5;-2.27;-2.48;-2.92;-3.65;-4.11;-2.07) - Sun
KIRC	1	TCGA-BP-4352	SUNITINIB			PDGFRA;FLT3;KDR;KIT(-2.17;-2.74;-5.17;-4.3) - Sun
KIRC	1	TCGA-BP-4985	SUNITINIB			FLT3(-2.17) - Sun
KIRC	1	TCGA-BP-5009	SUNITINIB			PDGFRA(-5.28) - Sun
KIRC	1	TCGA-BP-5178	SORAFENIB		UGT1A9(4.32) - Sor
KIRC	1	TCGA-CJ-4904	SORAFENIB			RAF1(-3.48) - Sor
KIRC	1	TCGA-CW-5590	SUNITINIB			PDGFRA;RET(-2.54;-2.04) - Sun
KIRC	1	TCGA-CW-6097	SORAFENIB			RAF1(-3.68) - Sor
KIRC	1	TCGA-CZ-4860	SORAFENIB		UGT1A9(3.95) - Sor
KIRC	1	TCGA-CZ-4861	SORAFENIB			RAF1;KIT(-3.63;-2.19) - Sor
KIRC	1	TCGA-CZ-5454	SUNITINIB			PDGFRA(-5.67) - Sun
KIRC	1	TCGA-CZ-5461	SUNITINIB			PDGFRA(-2.46) - Sun
KIRC	1	TCGA-CZ-5462	SUNITINIB			PDGFRA;PDGFRB;RET(-5.5;-2.29;-2.32) - Sun
KIRC	1	TCGA-CZ-5464	SUNITINIB			PDGFRA;KIT(-2.51;-2.12) - Sun
KIRC	1	TCGA-CZ-5469	SUNITINIB			PDGFRA;KIT(-5.1;-2.23) - Sun
HNSC	4	TCGA-CR-5248	CARBOPLATIN,OXALIPLATIN,PACLITAXEL,PEMETREXED			MAP2;MAP4(-6.69;-2.68) - Pac
HNSC	4	TCGA-CR-6482	CARBOPLATIN,CETUXIMAB,CISPLATIN,PACLITAXEL	ABCC1(2.01) - Pac
HNSC	4	TCGA-CR-7404	CAPECITABINE,CARBOPLATIN,CETUXIMAB,PACLITAXEL	ABCC5(5.08) - Cap		MAP2(-3.86) - Pac
HNSC	4	TCGA-DQ-7588	AT-101,CARBOPLATIN,CETUXIMAB,DOCETAXEL	ABCC1(4.59) - Doc
HNSC	4	TCGA-DQ-7589	CARBOPLATIN,DOCETAXEL,FLUOROURACIL,PACLITAXEL	ABCC1(5.83) - DocFluPac,ABCC5(4.74) - DocFluPac
HNSC	3	TCGA-BA-5153	CAPECITABINE,CARBOPLATIN,CISPLATIN		UPB1(3.74) - Cap
HNSC	3	TCGA-BA-6868	CARBOPLATIN,CISPLATIN,PACLITAXEL	ABCC1(2.06) - Pac
HNSC	3	TCGA-BB-4224	CISPLATIN,DOCETAXEL,GEMCITABINE			RRM2B(-2.39) - GemDoc,MAP2;TUBB1(-4.84;-2.27) - GemDoc
HNSC	2	TCGA-BA-4075	CARBOPLATIN,PACLITAXEL			MAP4;MAPT(-3.32;-2.14) - Pac
HNSC	2	TCGA-CN-5364	CARBOPLATIN,PACLITAXEL			MAP2(-5.51) - Pac
HNSC	2	TCGA-CR-5243	CARBOPLATIN,PACLITAXEL			MAP2;TUBB1(-2.94;-2.48) - Pac
HNSC	2	TCGA-CR-5247	CARBOPLATIN,PACLITAXEL	ABCC1(2.24) - Pac
HNSC	2	TCGA-CR-6470	CARBOPLATIN,PACLITAXEL	ABCC1(3.37) - Pac
HNSC	2	TCGA-CR-6472	CARBOPLATIN,PACLITAXEL	SLC31A1(-2.23) - Car		MAP2(-4.92) - Pac
HNSC	2	TCGA-CR-6473	CARBOPLATIN,PACLITAXEL			MAP2;MAP4;TUBB1;TUBA1A(-3.22;-3.24;-2.05;-2.39) - Pac
HNSC	2	TCGA-CR-6477	CARBOPLATIN,PACLITAXEL	ABCC1(2.25) - Pac
HNSC	2	TCGA-CR-6478	CARBOPLATIN,PACLITAXEL	ABCC1(2.39) - Pac
HNSC	2	TCGA-CR-6481	CARBOPLATIN,PACLITAXEL			MAP2;MAPT(-3.36;-2.63) - Pac
HNSC	2	TCGA-CR-6484	CARBOPLATIN,PACLITAXEL			MAP2(-4.01) - Pac
HNSC	2	TCGA-CR-7367	CARBOPLATIN,PACLITAXEL	ABCC1(2.99) - Pac
HNSC	2	TCGA-CR-7383	CARBOPLATIN,PACLITAXEL	ABCC1(2.01) - Pac
HNSC	2	TCGA-CR-7386	CARBOPLATIN,PACLITAXEL			MAPT;TUBB1(-2.05;-2.15) - Pac
HNSC	2	TCGA-CR-7388	CARBOPLATIN,PACLITAXEL	ABCC1(3.29) - Pac
HNSC	2	TCGA-CR-7389	CARBOPLATIN,PACLITAXEL	ABCC1(2.34) - Pac
HNSC	2	TCGA-CR-7402	CARBOPLATIN,PACLITAXEL	ABCC1(4.1) - Pac
HNSC	2	TCGA-CV-5435	CARBOPLATIN,PACLITAXEL	ABCC1(6.49) - Pac
HNSC	2	TCGA-CV-7416	CISPLATIN,FLUOROURACIL	SLC29A1(-2.04) - Flu
HNSC	2	TCGA-DQ-7590	CARBOPLATIN,PACLITAXEL			MAP2(-3.64) - Pac
HNSC	2	TCGA-DQ-7591	CARBOPLATIN,PACLITAXEL			MAP2;MAP4;TUBA1A(-4.89;-2.44;-2.14) - Pac
HNSC	2	TCGA-DQ-7593	CARBOPLATIN,PACLITAXEL			MAP2(-3.67) - Pac
HNSC	2	TCGA-DQ-7594	CARBOPLATIN,PACLITAXEL			MAP2(-2.03) - Pac
HNSC	2	TCGA-IQ-7630	CETUXIMAB,DOCETAXEL			MAP2(-4.44) - Doc
HNSC	1	TCGA-D6-6517	METHOTREXATE	SLC46A1(-2.67) - Met
GBM	6	TCGA-06-0686	A4QN,AT-101,BEVACIZUMAB,ERLOTINIB,IRINOTECAN,TEMOZOLOMIDE			ERBB2(-4.01) - ErlIri,TOP1(-2.5) - ErlIri
GBM	6	TCGA-12-0616	BEVACIZUMAB,EVEROLIMUS,HYDROXYCARBAMIDE,IMATINIB,IRINOTECAN,TEMOZOLOMIDE	ABCG2(2.05) - Iri
GBM	6	TCGA-27-2523	CISPLATIN,DEXAMETHASONE,ERLOTINIB,LOMUSTINE,PHENYTOIN SODIUM,TEMOZOLOMIDE			ERBB2(-3.88) - Erl
GBM	5	TCGA-06-2561	BEVACIZUMAB,CABOZANTINIB,CARBOPLATIN,IRINOTECAN,TEMOZOLOMIDE	ABCG2(2.58) - Iri		KDR;MET(-2.62;-5.57) - Cab
GBM	5	TCGA-12-3650	BEVACIZUMAB,ERLOTINIB,ETOPOSIDE,IRINOTECAN,TEMOZOLOMIDE	ABCG2(2.38) - Iri		ERBB2;NR1I2(-4.85;-2.2) - Erl
GBM	5	TCGA-12-3653	BEVACIZUMAB,DACLIZUMAB,ETOPOSIDE,PEGDINETANIB,TEMOZOLOMIDE			TOP2B(-2.41) - EtoPeg,KDR(-2.62) - EtoPeg
GBM	4	TCGA-06-0882	BEVACIZUMAB,CARBOPLATIN,IRINOTECAN,TEMOZOLOMIDE	ABCG2(3.07) - Iri
GBM	4	TCGA-06-2565	BEVACIZUMAB,CABOZANTINIB,CARBOPLATIN,TEMOZOLOMIDE			MET(-10.27) - Cab
GBM	4	TCGA-27-1837	CISPLATIN,DEXAMETHASONE,DOXORUBICIN,TEMOZOLOMIDE	ABCG2(2.18) - Dox
GBM	3	TCGA-06-0644	BEVACIZUMAB,IRINOTECAN,TEMOZOLOMIDE	ABCC2(2.24) - Iri
GBM	3	TCGA-08-0386	ERLOTINIB,HSPPC-96 VACCINE,TEMOZOLOMIDE	ABCG2(2.34) - Erl
GBM	3	TCGA-12-5295	BEVACIZUMAB,IRINOTECAN,TEMOZOLOMIDE	ABCG2(3.77) - Iri		VEGFA(-2.1) - Bev
GBM	3	TCGA-28-5208	BEVACIZUMAB,IRINOTECAN,TEMOZOLOMIDE	ABCG2(3.77) - Iri
GBM	2	TCGA-14-1829	DEXAMETHASONE,TEMOZOLOMIDE			TOP2B(-2.91) - Dex
GBM	2	TCGA-15-0742	TEMOZOLOMIDE,VORINOSTAT			HDAC2(-2.11) - Vor
GBM	2	TCGA-28-2509	CILENGITIDE,TEMOZOLOMIDE			ITGA1(-2.66) - Cil
BRCA	8	TCGA-A2-A04P	CAPECITABINE,CISPLATIN,DOCETAXEL,DOXORUBICIN,EXEMESTANE,GEMCITABINE,PACLITAXEL,VINORELBINE		AKR1A1;CBR3(2.91;2.21) - Dox	RRM2B(-2.36) - GemPacDoc,MAP4(-2.4) - GemPacDoc
BRCA	7	TCGA-E2-A15E	CLODRONIC ACID,CYCLOPHOSPHAMIDE,DOXORUBICIN,EXEMESTANE,PACLITAXEL,TAMOXIFEN,TRASTUZUMAB	ABCC2(2.83) - DoxPacTam
BRCA	6	TCGA-A2-A04Y	CYCLOPHOSPHAMIDE,DOXORUBICIN,PACLITAXEL,TAMOXIFEN,TRASTUZUMAB,ZOLEDRONATE		UGT1A8(Inf) - Tam	MAP2;MAP4(-3.12;-2.86) - Pac
BRCA	6	TCGA-A2-A0CM	CAPECITABINE,CYCLOPHOSPHAMIDE,DOCETAXEL,DOXORUBICIN,TAMOXIFEN,ZOLEDRONATE		UGT1A4(Inf) - Tam
BRCA	6	TCGA-A2-A0EY	ANASTROZOLE,CYCLOPHOSPHAMIDE,DOCETAXEL,DOXORUBICIN,LAPATINIB,TRASTUZUMAB		NQO1(2.55) - Dox	MAP2;MAP4(-4.41;-2.11) - DocLap,EGFR(-5.84) - DocLap
BRCA	6	TCGA-A2-A0ST	ANASTROZOLE,CYCLOPHOSPHAMIDE,DOXORUBICIN,LETROZOLE,PACLITAXEL,TAMOXIFEN		UGT1A10(Inf) - TamPac,CYP1B1(3.34) - TamPac
BRCA	6	TCGA-A2-A0YG	ANASTROZOLE,CYCLOPHOSPHAMIDE,DOCETAXEL,DOXORUBICIN,PACLITAXEL,TRASTUZUMAB		NQO1(2.75) - Dox	MAP2;TUBB1(-3.56;-2.07) - PacDoc
BRCA	6	TCGA-A2-A25C	CYCLOPHOSPHAMIDE,DOCETAXEL,DOXORUBICIN,EXEMESTANE,LETROZOLE,TAMOXIFEN		UGT2B15(2.66) - Tam	MAP2(-3) - Doc
BRCA	6	TCGA-AO-A0J3	ANASTROZOLE,CYCLOPHOSPHAMIDE,DOXORUBICIN,FLUOROURACIL,METHOTREXATE,PACLITAXEL	ABCC5(2.21) - FluMet,FOLR1(-3.42) - FluMet		MAP4(-3.11) - Pac
BRCA	6	TCGA-E2-A1B1	CYCLOPHOSPHAMIDE,DOXORUBICIN,PACLITAXEL,TAMOXIFEN,TRASTUZUMAB,ZOLEDRONATE		NQO1(3.21) - DoxTam,UGT1A10(Inf) - DoxTam
BRCA	6	TCGA-E2-A1L6	CLODRONIC ACID,CYCLOPHOSPHAMIDE,DOXORUBICIN,PACLITAXEL,TAMOXIFEN,TRIPTORELIN		CYP2D6;UGT2B15(2.21;2.71) - Tam	MAP2(-2.95) - Pac
BRCA	6	TCGA-EW-A1P6	ANASTROZOLE,CYCLOPHOSPHAMIDE,DOCETAXEL,EPIRUBICIN,FLUOROURACIL,PACLITAXEL	ABCC5(2.49) - Flu		CHL1(-3.86) - Epi
BRCA	5	TCGA-A2-A04X	CYCLOPHOSPHAMIDE,DOXORUBICIN,PACLITAXEL,TAMOXIFEN,TRASTUZUMAB		AKR1A1;CBR3;NQO1(2.34;2.05;2.44) - DoxTam,UGT1A4;UGT2B15(Inf;4.4) - DoxTam	MAP2;MAP4;TUBA1A(-2.14;-5.07;-2.1) - Pac
BRCA	5	TCGA-A2-A0CL	ANASTROZOLE,CYCLOPHOSPHAMIDE,DOXORUBICIN,PACLITAXEL,TAMOXIFEN			MAP2(-2.56) - Pac
BRCA	5	TCGA-A2-A25E	CYCLOPHOSPHAMIDE,DOXORUBICIN,PACLITAXEL,TAMOXIFEN,TRASTUZUMAB			MAP2;MAP4(-2.02;-2.68) - Pac
BRCA	5	TCGA-A7-A13F	ANASTROZOLE,CYCLOPHOSPHAMIDE,DOCETAXEL,DOXORUBICIN,TAMOXIFEN			MAP2(-2.4) - DocTam,ESR2(-2.44) - DocTam
BRCA	5	TCGA-AO-A03L	CYCLOPHOSPHAMIDE,DOXORUBICIN,LEUPROLIDE,PACLITAXEL,TAMOXIFEN			MAP2(-3.06) - Pac
BRCA	5	TCGA-AO-A03N	ANASTROZOLE,CYCLOPHOSPHAMIDE,DOXORUBICIN,LETROZOLE,PACLITAXEL		CBR3;NQO1(2.27;2.52) - Dox	MAP2;MAP4(-2.8;-2.9) - Pac
BRCA	5	TCGA-AO-A0J9	ANASTROZOLE,CYCLOPHOSPHAMIDE,DOCETAXEL,DOXORUBICIN,PACLITAXEL		CYP2C8(2.34) - Pac
BRCA	5	TCGA-AO-A0JM	CYCLOPHOSPHAMIDE,DOXORUBICIN,PACLITAXEL,TAMOXIFEN,TRASTUZUMAB		UGT2B15(2.66) - Tam	MAP2(-2.71) - Pac
BRCA	5	TCGA-AO-A126	CYCLOPHOSPHAMIDE,FLUOROURACIL,GOSERELIN,METHOTREXATE,TAMOXIFEN	FOLR1(-3.41) - Met	CYP2D6;UGT2B15(2.72;2.2) - Tam
BRCA	5	TCGA-AO-A12C	CYCLOPHOSPHAMIDE,DOXORUBICIN,PACLITAXEL,TAMOXIFEN,TRASTUZUMAB		UGT2B15(2.29) - Tam	MAP2;TUBB1(-2.35;-2.14) - Pac
BRCA	5	TCGA-BH-A0H7	ANASTROZOLE,BEVACIZUMAB,CYCLOPHOSPHAMIDE,DOXORUBICIN,PACLITAXEL			MAP2;MAP4(-2.8;-2.07) - Pac
BRCA	5	TCGA-E2-A10C	ANASTROZOLE,CYCLOPHOSPHAMIDE,DOXORUBICIN,LETROZOLE,PACLITAXEL		NQO1(2.29) - Dox	MAP2;MAP4(-5.32;-3.32) - Pac
BRCA	5	TCGA-E2-A14V	ANASTROZOLE,CYCLOPHOSPHAMIDE,DOXORUBICIN,LAPATINIB,PACLITAXEL		CYP2C8(2.2) - Pac	EGFR(-4.65) - Lap
BRCA	5	TCGA-E2-A152	ANASTROZOLE,CYCLOPHOSPHAMIDE,DOCETAXEL,PACLITAXEL,TRASTUZUMAB			MAP2(-4.24) - DocPac
BRCA	5	TCGA-E2-A155	ANASTROZOLE,CYCLOPHOSPHAMIDE,DOXORUBICIN,PACLITAXEL,TAMOXIFEN		UGT2B15(2.24) - Tam
BRCA	5	TCGA-E2-A1IE	ANASTROZOLE,CYCLOPHOSPHAMIDE,DOXORUBICIN,PACLITAXEL,TAMOXIFEN		UGT2B15(2.23) - Tam	MAP2;MAP4(-2.02;-2.45) - Pac
BRCA	5	TCGA-E2-A1L7	ANASTROZOLE,CLODRONIC ACID,CYCLOPHOSPHAMIDE,DOXORUBICIN,PACLITAXEL			MAP2(-2.17) - Pac
BRCA	5	TCGA-EW-A1J1	CYCLOPHOSPHAMIDE,DOCETAXEL,DOXORUBICIN,GOSERELIN,TAMOXIFEN		AKR1A1(2.21) - Dox	MAP2(-3.32) - Doc
BRCA	5	TCGA-EW-A1OZ	CARBOPLATIN,DOCETAXEL,EXEMESTANE,PACLITAXEL,TRASTUZUMAB			MAP2(-3.4) - DocPac
BRCA	5	TCGA-EW-A1P3	CYCLOPHOSPHAMIDE,EPIRUBICIN,FLUOROURACIL,PACLITAXEL,TAMOXIFEN		CYP2D6(4.39) - Tam	CHL1(-3.65) - EpiPac,MAP2;MAP4(-2.11;-2.14) - EpiPac
BRCA	5	TCGA-EW-A1PA	CYCLOPHOSPHAMIDE,DOCETAXEL,EPIRUBICIN,FLUOROURACIL,TAMOXIFEN	ABCC5(2.46) - Flu		MAP2(-2.62) - DocEpi,CHL1(-2.38) - DocEpi
BRCA	5	TCGA-EW-A1PE	CYCLOPHOSPHAMIDE,DOCETAXEL,EPIRUBICIN,EXEMESTANE,FLUOROURACIL			MAP2(-2.6) - Doc
BRCA	5	TCGA-EW-A1PH	CYCLOPHOSPHAMIDE,DOCETAXEL,EPIRUBICIN,FLUOROURACIL,PACLITAXEL		CYP1B1(2.2) - DocPac	CHL1(-5.21) - Epi
BRCA	5	TCGA-EW-A2FS	CYCLOPHOSPHAMIDE,DOXORUBICIN,GOSERELIN,PACLITAXEL,TAMOXIFEN		NQO1(2.6) - DoxTam,CYP2D6;SULT1A1(3.5;2.18) - DoxTam	MAP2;MAP4(-2.17;-3.11) - Pac
BRCA	5	TCGA-EW-A2FV	CYCLOPHOSPHAMIDE,DOCETAXEL,DOXORUBICIN,GOSERELIN,TAMOXIFEN		NQO1(3) - Dox	MAP4(-3.79) - Doc
BRCA	5	TCGA-EW-A2FW	CYCLOPHOSPHAMIDE,DOCETAXEL,EPIRUBICIN,EXEMESTANE,FLUOROURACIL			MAP2(-3.36) - DocEpi,CHL1(-5.99) - DocEpi
BRCA	4	TCGA-A2-A04R	CYCLOPHOSPHAMIDE,DOXORUBICIN,PACLITAXEL,TAMOXIFEN		UGT1A4(Inf) - Tam
BRCA	4	TCGA-A2-A04U	CYCLOPHOSPHAMIDE,DOCETAXEL,DOXORUBICIN,ZOLEDRONATE			MAP2;MAP4(-2.46;-2.08) - Doc
BRCA	4	TCGA-A2-A04W	CYCLOPHOSPHAMIDE,DOXORUBICIN,PACLITAXEL,TRASTUZUMAB		AKR1A1(3.99) - Dox	MAP2(-4.36) - Pac
BRCA	4	TCGA-A2-A0CV	CYCLOPHOSPHAMIDE,DOXORUBICIN,PACLITAXEL,TAMOXIFEN		CYP2C8(4.91) - Pac	ESR2(-2.26) - Tam
BRCA	4	TCGA-A2-A0CX	CYCLOPHOSPHAMIDE,DOXORUBICIN,PACLITAXEL,TRASTUZUMAB	ABCC2(3.03) - Dox		MAP2(-3.41) - Pac
BRCA	4	TCGA-A2-A0D1	CARBOPLATIN,DOCETAXEL,PACLITAXEL,TRASTUZUMAB	ABCC2(2.28) - PacDoc
BRCA	4	TCGA-A2-A0D3	CARBOPLATIN,DOCETAXEL,TAMOXIFEN,TRASTUZUMAB			MAP2;TUBB1(-4.21;-2.09) - Doc
BRCA	4	TCGA-A2-A0D4	CYCLOPHOSPHAMIDE,DOXORUBICIN,PACLITAXEL,TAMOXIFEN		NQO1(2.44) - Dox	ESR2(-2.23) - TamPac,MAP4(-2.42) - TamPac
BRCA	4	TCGA-A2-A0EQ	CYCLOPHOSPHAMIDE,DOXORUBICIN,PACLITAXEL,TRASTUZUMAB		AKR1A1(2.34) - Dox	MAP2(-4.17) - Pac
BRCA	4	TCGA-A2-A0ET	ANASTROZOLE,CYCLOPHOSPHAMIDE,DOXORUBICIN,PACLITAXEL			MAP2;MAP4;MAPT(-2.54;-2.14;-2.29) - Pac
BRCA	4	TCGA-A2-A0SV	ANASTROZOLE,CAPECITABINE,FULVESTRANT,ZOLEDRONATE	ABCC5(2.98) - Cap		ESR2(-2.96) - Ful
BRCA	4	TCGA-A2-A0T3	CYCLOPHOSPHAMIDE,DOCETAXEL,DOXORUBICIN,TAMOXIFEN			MAP2(-2.1) - Doc
BRCA	4	TCGA-A2-A0YH	ANASTROZOLE,CYCLOPHOSPHAMIDE,DOCETAXEL,DOXORUBICIN			MAP2(-3.21) - Doc
BRCA	4	TCGA-A2-A0YT	ANASTROZOLE,CYCLOPHOSPHAMIDE,DOCETAXEL,DOXORUBICIN	ABCC2(2.03) - Doc	NQO1(2.92) - Dox
BRCA	4	TCGA-A2-A1FW	CYCLOPHOSPHAMIDE,DOCETAXEL,DOXORUBICIN,LETROZOLE		NQO1(2.53) - Dox	MAP2(-2.23) - Doc
BRCA	4	TCGA-A2-A1G4	CYCLOPHOSPHAMIDE,DOCETAXEL,DOXORUBICIN,LETROZOLE		NQO1(2.67) - Dox	MAP2(-2.16) - Doc
BRCA	4	TCGA-A2-A25B	CYCLOPHOSPHAMIDE,DOCETAXEL,DOXORUBICIN,TAMOXIFEN		NQO1(2.77) - DoxTam,UGT2B15(3.43) - DoxTam	MAP2(-2.95) - Doc
BRCA	4	TCGA-AO-A03M	CYCLOPHOSPHAMIDE,DOXORUBICIN,PACLITAXEL,TAMOXIFEN		NQO1;POR(2.36;2.03) - Dox	MAP2(-2.74) - Pac
BRCA	4	TCGA-AO-A03O	ANASTROZOLE,CYCLOPHOSPHAMIDE,DOXORUBICIN,PACLITAXEL			MAP2(-4.41) - Pac
BRCA	4	TCGA-AO-A03R	CYCLOPHOSPHAMIDE,DOXORUBICIN,LETROZOLE,PACLITAXEL			MAP2(-2.99) - Pac
BRCA	4	TCGA-AO-A03T	CYCLOPHOSPHAMIDE,DOXORUBICIN,PACLITAXEL,TAMOXIFEN		AKR1A1;NQO1(2.66;2.71) - Dox	MAP4(-2.66) - Pac
BRCA	4	TCGA-AO-A03V	CYCLOPHOSPHAMIDE,FLUOROURACIL,METHOTREXATE,TAMOXIFEN	ABCC5(2.56) - FluMet,FOLR1(-2.12) - FluMet	CYP2D6(3.28) - Tam
BRCA	4	TCGA-AO-A0J7	ANASTROZOLE,CYCLOPHOSPHAMIDE,DOXORUBICIN,PACLITAXEL			MAP2(-5.05) - Pac
BRCA	4	TCGA-AO-A0J8	ANASTROZOLE,CYCLOPHOSPHAMIDE,FLUOROURACIL,METHOTREXATE	FOLR1(-3.18) - Met
BRCA	4	TCGA-AO-A0JC	CYCLOPHOSPHAMIDE,FLUOROURACIL,LETROZOLE,METHOTREXATE	FOLR1;SLC46A1(-2.92;-3.59) - Met
BRCA	4	TCGA-AO-A0JD	ANASTROZOLE,CYCLOPHOSPHAMIDE,DOXORUBICIN,PACLITAXEL		NQO1(2.82) - Dox	MAP2(-2.81) - Pac
BRCA	4	TCGA-AO-A0JE	CYCLOPHOSPHAMIDE,DOXORUBICIN,PACLITAXEL,TRASTUZUMAB	ABCC1;ABCC2(2.73;3.86) - DoxPac
BRCA	4	TCGA-AO-A0JG	ANASTROZOLE,CYCLOPHOSPHAMIDE,DOXORUBICIN,PACLITAXEL		NQO1(2.7) - Dox
BRCA	4	TCGA-AO-A0JI	ANASTROZOLE,CYCLOPHOSPHAMIDE,DOXORUBICIN,PACLITAXEL		CYP2C8(3.58) - Pac
BRCA	4	TCGA-AO-A0JL	CYCLOPHOSPHAMIDE,DOXORUBICIN,PACLITAXEL,TRASTUZUMAB		CYP1B1(2.26) - Pac
BRCA	4	TCGA-AO-A12A	CYCLOPHOSPHAMIDE,DOXORUBICIN,PACLITAXEL,TAMOXIFEN		CYP2C8(2.91) - Pac
BRCA	4	TCGA-AO-A12B	ANASTROZOLE,CYCLOPHOSPHAMIDE,FLUOROURACIL,METHOTREXATE	FOLR1(-3.71) - Met
BRCA	4	TCGA-AO-A12D	CYCLOPHOSPHAMIDE,DOXORUBICIN,PACLITAXEL,TRASTUZUMAB		CBR3(2.01) - Dox	MAP2(-2.62) - Pac
BRCA	4	TCGA-AO-A12E	CYCLOPHOSPHAMIDE,DOXORUBICIN,PACLITAXEL,TAMOXIFEN		UGT2B15(2.77) - Tam
BRCA	4	TCGA-AO-A1KO	CYCLOPHOSPHAMIDE,DOXORUBICIN,PACLITAXEL,TAMOXIFEN	ABCG2(3.09) - Tam	XDH(2.58) - DoxPac,NR1I2(2.27) - DoxPac
BRCA	4	TCGA-AO-A1KP	ANASTROZOLE,CYCLOPHOSPHAMIDE,FLUOROURACIL,METHOTREXATE	ABCC5(3.43) - Flu
BRCA	4	TCGA-AO-A1KT	ANASTROZOLE,CYCLOPHOSPHAMIDE,FLUOROURACIL,METHOTREXATE	ABCC5(3.37) - Flu
BRCA	4	TCGA-BH-A0AW	ANASTROZOLE,DOCETAXEL,EXEMESTANE,TRASTUZUMAB			MAP2(-2.83) - Doc
BRCA	4	TCGA-BH-A0B1	ANASTROZOLE,CYCLOPHOSPHAMIDE,DOXORUBICIN,PACLITAXEL		NQO1(2.84) - Dox
BRCA	4	TCGA-BH-A0BA	CYCLOPHOSPHAMIDE,DOXORUBICIN,PACLITAXEL,TAMOXIFEN	ABCC2(3.09) - Pac	NQO1(3.22) - DoxTam,UGT2B15(2.7) - DoxTam
BRCA	4	TCGA-BH-A0BJ	ANASTROZOLE,CYCLOPHOSPHAMIDE,DOXORUBICIN,PACLITAXEL			MAP2(-2.29) - Pac
BRCA	4	TCGA-BH-A0BV	ANASTROZOLE,CYCLOPHOSPHAMIDE,DOXORUBICIN,PACLITAXEL		NQO1(2.18) - Dox	MAP2(-4.11) - Pac
BRCA	4	TCGA-BH-A0DH	CYCLOPHOSPHAMIDE,DOCETAXEL,DOXORUBICIN,LETROZOLE			MAP4;TUBB1(-3.93;-2.26) - Doc
BRCA	4	TCGA-BH-A0DZ	CARBOPLATIN,DOCETAXEL,TAMOXIFEN,TRASTUZUMAB			MAP2;TUBB1(-3.68;-4.48) - DocTam,ESR2(-3.35) - DocTam
BRCA	4	TCGA-BH-A0E2	CYCLOPHOSPHAMIDE,DOXORUBICIN,PACLITAXEL,TAMOXIFEN		UGT1A10;UGT1A8;UGT2B15(Inf;Inf;2.06) - Tam
BRCA	4	TCGA-BH-A0HB	ANASTROZOLE,CYCLOPHOSPHAMIDE,DOCETAXEL,ZOLEDRONATE		ALDH3A1(2.05) - Cyc	MAP2(-3.68) - Doc
BRCA	4	TCGA-BH-A0HO	CYCLOPHOSPHAMIDE,DOXORUBICIN,PACLITAXEL,TAMOXIFEN			ESR2(-2.07) - Tam
BRCA	4	TCGA-E2-A109	ANASTROZOLE,CYCLOPHOSPHAMIDE,DOXORUBICIN,PACLITAXEL		NQO1(2.44) - Dox	MAP2(-3.21) - Pac
BRCA	4	TCGA-E2-A10B	ANASTROZOLE,BEVACIZUMAB,CARBOPLATIN,PACLITAXEL			MAP2(-3.18) - Pac
BRCA	4	TCGA-E2-A14T	ANASTROZOLE,CYCLOPHOSPHAMIDE,DOXORUBICIN,PACLITAXEL		NQO1(2.16) - Dox	MAP2(-2.9) - Pac
BRCA	4	TCGA-E2-A14W	CYCLOPHOSPHAMIDE,DOCETAXEL,TAMOXIFEN,TRASTUZUMAB		CYP2D6(2.3) - Tam	MAP4(-4.89) - Doc
BRCA	4	TCGA-E2-A153	CYCLOPHOSPHAMIDE,DOXORUBICIN,PACLITAXEL,TAMOXIFEN			MAP2(-2.61) - Pac
BRCA	4	TCGA-E2-A158	ANASTROZOLE,CYCLOPHOSPHAMIDE,DOXORUBICIN,PACLITAXEL	ABCC1(2.27) - Dox		MAP2;MAP4(-3.56;-3.29) - Pac
BRCA	4	TCGA-E2-A15A	CYCLOPHOSPHAMIDE,DOXORUBICIN,PACLITAXEL,ZOLEDRONATE			MAP2(-4.54) - Pac
BRCA	4	TCGA-E2-A15R	ANASTROZOLE,CYCLOPHOSPHAMIDE,DOXORUBICIN,PACLITAXEL			MAP2(-2.64) - Pac
BRCA	4	TCGA-E2-A15S	ANASTROZOLE,CYCLOPHOSPHAMIDE,DOXORUBICIN,PACLITAXEL			MAP2(-2.79) - Pac
BRCA	4	TCGA-E2-A1IG	CYCLOPHOSPHAMIDE,DOXORUBICIN,PACLITAXEL,TAMOXIFEN			MAP2(-2.3) - Pac
BRCA	4	TCGA-E2-A1LB	CYCLOPHOSPHAMIDE,DOXORUBICIN,PACLITAXEL,TRASTUZUMAB	ABCC2(4.77) - Pac	AKR1A1(3.01) - Dox
BRCA	4	TCGA-E2-A1LG	BEVACIZUMAB,CYCLOPHOSPHAMIDE,DOXORUBICIN,PACLITAXEL	ABCC1(2.31) - Pac	CBR3;NOS2(2.47;2.45) - Dox
BRCA	4	TCGA-EW-A1J3	ANASTROZOLE,CARBOPLATIN,DOCETAXEL,TRASTUZUMAB			MAP2;MAP4(-2.76;-2.36) - Doc
BRCA	4	TCGA-EW-A1J5	CYCLOPHOSPHAMIDE,DOXORUBICIN,PACLITAXEL,TRASTUZUMAB		CYP2C8(2.24) - Pac
BRCA	4	TCGA-EW-A1OV	CYCLOPHOSPHAMIDE,DOCETAXEL,EPIRUBICIN,FLUOROURACIL	ABCC5(2.6) - Flu		MAP2;MAP4(-4.06;-2.13) - DocEpi,CHL1(-3.68) - DocEpi
BRCA	4	TCGA-EW-A1OW	CYCLOPHOSPHAMIDE,DOCETAXEL,EPIRUBICIN,FLUOROURACIL			CHL1(-2.71) - Epi
BRCA	4	TCGA-EW-A1OX	CYCLOPHOSPHAMIDE,DOCETAXEL,GOSERELIN,TAMOXIFEN		UGT2B15(3.44) - Tam
BRCA	4	TCGA-EW-A1OY	CYCLOPHOSPHAMIDE,DOXORUBICIN,LETROZOLE,PACLITAXEL		NQO1(2.22) - Dox	MAP2(-2.79) - Pac
BRCA	3	TCGA-A1-A0SF	CYCLOPHOSPHAMIDE,DOCETAXEL,TAMOXIFEN		CYP2D6(2.64) - Tam	MAP2;MAP4(-2.48;-2.12) - Doc
BRCA	3	TCGA-A2-A0EX	GOSERELIN,LEUPROLIDE,TAMOXIFEN			ESR2(-2.35) - Tam
BRCA	3	TCGA-A2-A0T0	CYCLOPHOSPHAMIDE,DOCETAXEL,DOXORUBICIN	ABCC2(2.44) - DoxDoc
BRCA	3	TCGA-A2-A0T1	CARBOPLATIN,DOCETAXEL,TRASTUZUMAB			MAP2(-3.72) - Doc
BRCA	3	TCGA-A2-A0T5	CYCLOPHOSPHAMIDE,DOCETAXEL,TAMOXIFEN			MAP2;TUBB1(-2.58;-2.03) - Doc
BRCA	3	TCGA-A2-A0YE	CYCLOPHOSPHAMIDE,DOCETAXEL,DOXORUBICIN	ABCC1(2.7) - DoxDoc
BRCA	3	TCGA-A2-A1FX	ANASTROZOLE,CYCLOPHOSPHAMIDE,DOCETAXEL			MAP2(-2.83) - Doc
BRCA	3	TCGA-A7-A0CE	CYCLOPHOSPHAMIDE,DOXORUBICIN,PACLITAXEL		CYP1B1;CYP2C8(2.84;2.68) - Pac
BRCA	3	TCGA-A7-A0CJ	ANASTROZOLE,CYCLOPHOSPHAMIDE,DOCETAXEL			MAP2;MAP4(-3.74;-3.29) - Doc
BRCA	3	TCGA-A7-A0D9	CYCLOPHOSPHAMIDE,DOCETAXEL,TAMOXIFEN		UGT1A8(Inf) - Tam	MAP2(-2.07) - Doc
BRCA	3	TCGA-A7-A0DA	CYCLOPHOSPHAMIDE,DOXORUBICIN,PACLITAXEL		NR1I2(2.07) - Pac
BRCA	3	TCGA-A7-A26E	ANASTROZOLE,CYCLOPHOSPHAMIDE,DOCETAXEL	ABCC2(3.78) - Doc
BRCA	3	TCGA-AO-A03U	CYCLOPHOSPHAMIDE,FLUOROURACIL,METHOTREXATE		DPYD(2.23) - Flu
BRCA	3	TCGA-AO-A0J2	CYCLOPHOSPHAMIDE,DOXORUBICIN,PACLITAXEL			MAP2(-3.78) - Pac
BRCA	3	TCGA-AO-A0J4	CYCLOPHOSPHAMIDE,DOXORUBICIN,PACLITAXEL		NR1I2(2.34) - Pac
BRCA	3	TCGA-AO-A0J5	CAPECITABINE,LETROZOLE,ZOLEDRONATE	ABCC5(3.74) - Cap
BRCA	3	TCGA-AO-A0J6	CYCLOPHOSPHAMIDE,DOXORUBICIN,PACLITAXEL		CYP1B1(3.22) - Pac
BRCA	3	TCGA-AO-A124	CYCLOPHOSPHAMIDE,DOXORUBICIN,PACLITAXEL		NR1I2(2.58) - Pac
BRCA	3	TCGA-AO-A129	CYCLOPHOSPHAMIDE,DOXORUBICIN,PACLITAXEL		NR1I2(2.02) - Pac
BRCA	3	TCGA-AO-A12F	CYCLOPHOSPHAMIDE,DOXORUBICIN,PACLITAXEL			MAP2(-3.96) - Pac
BRCA	3	TCGA-AQ-A04J	CYCLOPHOSPHAMIDE,DOXORUBICIN,PACLITAXEL		NR1I2(3.32) - Pac
BRCA	3	TCGA-AQ-A04L	CYCLOPHOSPHAMIDE,DOXORUBICIN,TAMOXIFEN		NQO1(2.2) - Dox
BRCA	3	TCGA-AQ-A0Y5	CYCLOPHOSPHAMIDE,DOCETAXEL,TRASTUZUMAB	ABCC2(2.85) - Doc
BRCA	3	TCGA-BH-A0BD	CYCLOPHOSPHAMIDE,DOXORUBICIN,TAMOXIFEN		NQO1(2.73) - Dox
BRCA	3	TCGA-BH-A0BM	CYCLOPHOSPHAMIDE,DOCETAXEL,DOXORUBICIN		NQO1(2.26) - Dox	MAP4(-2.13) - Doc
BRCA	3	TCGA-BH-A0C0	ANASTROZOLE,CARBOPLATIN,DOCETAXEL			MAP2(-4.1) - Doc
BRCA	3	TCGA-BH-A0DQ	CYCLOPHOSPHAMIDE,DOXORUBICIN,PACLITAXEL			MAP2(-2.25) - Pac
BRCA	3	TCGA-BH-A0E0	CYCLOPHOSPHAMIDE,DOCETAXEL,DOXORUBICIN		CYP1B1;CYP3A4(3.6;3.33) - Doc
BRCA	3	TCGA-BH-A0EE	CARBOPLATIN,DOCETAXEL,TRASTUZUMAB			MAP2;MAP4;TUBA1A(-2.77;-2.47;-2.87) - Doc
BRCA	3	TCGA-BH-A0HU	CYCLOPHOSPHAMIDE,DOCETAXEL,TAMOXIFEN			MAP2(-3.45) - Doc
BRCA	3	TCGA-D8-A13Z	CYCLOPHOSPHAMIDE,DOXORUBICIN,TAMOXIFEN		UGT2B15(2.45) - Tam
BRCA	3	TCGA-D8-A142	CYCLOPHOSPHAMIDE,FLUOROURACIL,METHOTREXATE	ABCC2(2.88) - Met
BRCA	3	TCGA-D8-A146	CYCLOPHOSPHAMIDE,DOXORUBICIN,TAMOXIFEN		UGT2B15(2.7) - Tam
BRCA	3	TCGA-D8-A1JJ	CYCLOPHOSPHAMIDE,DOXORUBICIN,TAMOXIFEN		NQO1(2.36) - DoxTam,UGT2B15(2.58) - DoxTam
BRCA	3	TCGA-D8-A1JM	CYCLOPHOSPHAMIDE,DOXORUBICIN,TAMOXIFEN		CYP2D6;UGT1A10;UGT1A8(2.23;Inf;Inf) - Tam
BRCA	3	TCGA-E2-A10A	GOSERELIN,TAMOXIFEN,ZOLEDRONATE			ESR2(-3.03) - Tam
BRCA	3	TCGA-E2-A14N	CYCLOPHOSPHAMIDE,DOCETAXEL,DOXORUBICIN			MAP4(-2.05) - Doc
BRCA	3	TCGA-E2-A14R	CYCLOPHOSPHAMIDE,DOXORUBICIN,PACLITAXEL		CBR3(2.56) - Dox	MAP2;MAP4;MAPT(-3.65;-2.54;-2.99) - Pac
BRCA	3	TCGA-E2-A14Z	ANASTROZOLE,CARBOPLATIN,PACLITAXEL			MAP2(-2.22) - Pac
BRCA	3	TCGA-E2-A150	CYCLOPHOSPHAMIDE,DOXORUBICIN,PACLITAXEL			MAP4(-3.02) - Pac
BRCA	3	TCGA-E2-A15J	CYCLOPHOSPHAMIDE,DOCETAXEL,TAMOXIFEN		UGT1A10;UGT2B15(Inf;2.56) - Tam	MAP2(-4.07) - Doc
BRCA	3	TCGA-E2-A15K	CYCLOPHOSPHAMIDE,DOXORUBICIN,PACLITAXEL			MAP2(-4.92) - Pac
BRCA	3	TCGA-E2-A1B5	CYCLOPHOSPHAMIDE,PACLITAXEL,TAMOXIFEN		UGT1A10(Inf) - Tam
BRCA	3	TCGA-E2-A1II	CYCLOPHOSPHAMIDE,DOXORUBICIN,PACLITAXEL		NR1I2(3.47) - Pac
BRCA	3	TCGA-E2-A1IO	CYCLOPHOSPHAMIDE,DOCETAXEL,TAMOXIFEN			MAP2(-2.59) - Doc
BRCA	3	TCGA-E2-A1L9	CYCLOPHOSPHAMIDE,DOCETAXEL,TAMOXIFEN		UGT2B15(4.22) - Tam
BRCA	3	TCGA-EW-A1P8	CYCLOPHOSPHAMIDE,EPIRUBICIN,FLUOROURACIL			CHL1(-3.46) - Epi
BRCA	2	TCGA-A1-A0SH	CYCLOPHOSPHAMIDE,DOCETAXEL			MAP2(-2.08) - Doc
BRCA	2	TCGA-A1-A0SN	PACLITAXEL,TRASTUZUMAB			MAP2;TUBB1(-3.48;-3.36) - Pac
BRCA	2	TCGA-A1-A0SQ	PACLITAXEL,TAMOXIFEN			ESR2(-2.27) - TamPac,MAP2;TUBA1A(-2.31;-2.81) - TamPac
BRCA	2	TCGA-A2-A0D0	CYCLOPHOSPHAMIDE,DOCETAXEL			MAP2(-4.57) - Doc
BRCA	2	TCGA-A2-A0EO	E-75,TAMOXIFEN		UGT2B15(2.86) - Tam
BRCA	2	TCGA-A2-A0SW	ANASTROZOLE,TAMOXIFEN		UGT2B15(2.58) - Tam
BRCA	2	TCGA-A2-A0YJ	CYCLOPHOSPHAMIDE,DOCETAXEL	ABCC2(2.27) - Doc
BRCA	2	TCGA-A7-A26F	CYCLOPHOSPHAMIDE,DOCETAXEL		CYP1B1(3.72) - Doc
BRCA	2	TCGA-A7-A26I	CYCLOPHOSPHAMIDE,DOCETAXEL		CYP1B1(4.59) - Doc
BRCA	2	TCGA-D8-A143	CYCLOPHOSPHAMIDE,DOXORUBICIN		NQO1(3.11) - Dox
BRCA	2	TCGA-D8-A1JA	CYCLOPHOSPHAMIDE,DOXORUBICIN		NQO1(2.49) - Dox
BRCA	2	TCGA-D8-A1JB	CYCLOPHOSPHAMIDE,DOXORUBICIN		NQO1(2.08) - Dox
BRCA	2	TCGA-D8-A1JG	CYCLOPHOSPHAMIDE,DOXORUBICIN		AKR1A1(2.14) - Dox
BRCA	2	TCGA-E2-A1LH	CYCLOPHOSPHAMIDE,DOXORUBICIN			TOP2B(-3.67) - Dox
BRCA	2	TCGA-E2-A1LL	CYCLOPHOSPHAMIDE,DOCETAXEL	ABCC1(2.23) - Doc
BRCA	2	TCGA-E2-A1LS	CYCLOPHOSPHAMIDE,DOCETAXEL			MAP4(-3.22) - Doc
BRCA	1	TCGA-A2-A0CU	TAMOXIFEN			ESR2(-2.5) - Tam
BRCA	1	TCGA-A2-A0EM	TAMOXIFEN		UGT2B15(2.89) - Tam
BRCA	1	TCGA-A2-A0EN	TAMOXIFEN		UGT1A10(Inf) - Tam
BRCA	1	TCGA-AO-A125	TAMOXIFEN		UGT2B15(4.27) - Tam
BRCA	1	TCGA-BH-A0B4	TAMOXIFEN		UGT1A4(Inf) - Tam
BRCA	1	TCGA-BH-A0DK	TAMOXIFEN		UGT1A10;UGT1A8;UGT2B15(Inf;Inf;3.05) - Tam
BRCA	1	TCGA-D8-A145	TAMOXIFEN		UGT2B15(2.32) - Tam
BRCA	1	TCGA-D8-A1J8	TAMOXIFEN		UGT2B15(3.93) - Tam
BRCA	1	TCGA-D8-A1JH	TAMOXIFEN		UGT2B15(2.56) - Tam
BRCA	1	TCGA-D8-A1JS	TAMOXIFEN			ESR2(-2.37) - Tam
BRCA	1	TCGA-D8-A1Y1	TAMOXIFEN			ESR2(-2.7) - Tam
BRCA	1	TCGA-E2-A14Q	TAMOXIFEN		UGT2B15(2.15) - Tam
BRCA	1	TCGA-E2-A15I	TAMOXIFEN		UGT2B15(2.31) - Tam
